# Supplementary material for: Switching to the cyclic pentose phosphate pathway powers the oxidative burst in activated neutrophils
Source: Nat Metab. 2022 Mar 28;4(3):389–403. doi: 10.1038/s42255-022-00550-8 (PMC8964420; doi:10.1038/s42255-022-00550-8)
Supplement: Supplementary file 3 — Metabolic flux analysis model, INCA fitting parameters and input. [file 42255_2022_550_MOESM3_ESM.xlsx]

## Sheet: Model and constraint
Model and constraint
Network reactions
Reaction ID	Equation	Reversible	Type
R1	Glu.ex (abcdef) -> G6P (abcdef)*	No	Source
R2	G6P (abcdef) <-> F6P (abcdef)	Yes
R3	F6P (abcdef) <-> FBP (abcdef)	Yes
R4	FBP (abcdef) <-> DHAP (abc) + GAP (def)	Yes
R5	DHAP (abc) <-> GAP (abc)	Yes
R6	GAP (abc) <-> BPG (abc)	Yes
R7	BPG (abc) <-> 3PG (abc)	Yes
R8	3PG (abc) <-> 2PG (abc)	Yes
R9	2PG (abc) <-> PEP (abc)	Yes
R10	PEP (abc) <-> Pyr (abc)	Yes
R11	Pyr (abc) <-> Lactate (abc)	Yes
R12	Lactate (abc) -> Lactate.ex (abc)	No	Sink
R13	G6P (abcdef) -> 6Pgl (abcdef)	No
R14	6Pgl (abcdef) <-> 6PG (abcdef)	Yes
R15	6PG (abcdef) <-> Ribulo5P (bcdef) + CO2 (a)	Yes
R16	Ribulo5P (abcde) <-> R5P (abcde)	Yes
R17	Ribulo5P (abcde) <-> X5P (abcde)	Yes
R18	X5P (abcde) <-> GAP (cde) + EC2a (ab)	Yes
R19	X5P (abcde) <-> GAP (cde) + EC2b (ab)	Yes
R20	S7P (abcdefg) <-> R5P (cdefg) + EC2a (ab)	Yes
R21	S7P (abcdefg) <-> E4P (defg) + EC3 (abc)	Yes
R22	F6P (abcdef) <-> GAP (def) + EC3 (abc)	Yes
R23	F6P (abcdef) <-> E4P (cdef) + EC2b (ab)	Yes
R24	CO2 (a) -> CO2.ex (a)	No	Sink
R25	G1P.ex (abcdef) -> G6P (abcdef)	No	Source
	*Glucose uptake flux fixed to 100, all other fluxes are not constrained
Net flux measurments
Reaction ID	Data
R1	100
Tracers
ID	Node ID	Enrichment
[1,2-13C2 glucose]	Glu.ex	1

## Sheet: Fitting options 
Fitting Options		Note
Simulate natural abundance of labeled atoms	Not selected	input data is corrected for natural abundance
Simulate natural abundance of unlabeled atoms	Not selected
Show corrected MS data	Not selected
Simulate steady-state labeling	Selected
Use random initial guess for flux estimation	Selected
Flux estimation parameters:	Relative convergene tolerance	0.01
	Levenberg-Marquardt tau parameter	1e-06
	Number of logs to perturb initial values	1
	Number of restarts	25
Confidence interval parameters:	Confidence level	0.05
	Continuation: Predictor step relative error tolerance	1
	Continuation: Desired number of predictor steps	5
	Monte Carlo: Number of trials per iteration	100
	Monte Carlo: Relative error tolerance	0.005
Experiment design parameters	Reinitialize starting guess (Y or N)	Y

## Sheet: Input labeling data
Input labeling data
MS measurements for Donor R PMA
ID	Data (M+0, M+1, M+2, etc.)
3PG	0.8577 0.0728 0.0695 0.0000
DHAP	0.8728 0.0680 0.0586 0.0006
FBP	0.5779 0.2137 0.1712 0.0241 0.0120 0.0007 0.0000
6PG	0.1981 0.3003 0.4567 0.0313 0.0000 0.0000 0.0000
R5P	0.3308 0.5647 0.0798 0.0222 0.0025 0.0000
Ribulo5P	0.3312 0.5550 0.0867 0.0255 0.0016 0.0000
S7P	0.1114 0.3945 0.3811 0.0871 0.0215 0.0000 0.0000 0.0000
Lactate	0.8603 0.0683 0.0693 0.0021
MS measurements for Donor J PMA
ID	Data (M+0, M+1, M+2, etc.)
3PG	0.7907 0.0962 0.1131 0.0000
DHAP	0.7780 0.0963 0.1213 0.0044
FBP	0.5017 0.1779 0.2449 0.0447 0.0274 0.0026 0.0007
6PG	0.1960 0.2323 0.4942 0.0484 0.0256 0.0029 0.0006
R5P	0.2809 0.5595 0.1070 0.0466 0.0060 0.0000
Ribulo5P	0.2791 0.5491 0.1099 0.0560 0.0050 0.0009
S7P	0.1129 0.3570 0.3835 0.0948 0.0402 0.0073 0.0004 0.0041
Lactate	0.7439 0.0854 0.1649 0.0059
MS measurements for Donor M PMA
ID	Data (M+0, M+1, M+2, etc.)
3PG	0.8394 0.0697 0.0905 0.0000
DHAP	0.8544 0.0800 0.0630 0.0019
FBP	0.5960 0.1810 0.1780 0.0295 0.0138 0.0013 0.0000
6PG	0.1730 0.3940 0.3635 0.0457 0.0236 0.0000 0.0000
R5P	0.3175 0.5419 0.1034 0.0325 0.0041 0.0000
Ribulo5P	0.3175 0.5330 0.1075 0.0376 0.0037 0.0000
S7P	0.1362 0.3741 0.3504 0.1052 0.0279 0.0046 0.0011 0.0000
Lactate	0.7880 0.0969 0.1116 0.0004
MS measurements for Donor G PMA
ID	Data (M+0, M+1, M+2, etc.)
3PG	0.8524 0.0841 0.0629 0.0000
DHAP	0.8345 0.0880 0.0749 0.0000
FBP	0.5981 0.1813 0.1726 0.0316 0.0151 0.0000 0.0000
6PG	0.1496 0.1847 0.6186 0.0302 0.0158 0.0000 0.0000
R5P	0.3528 0.4999 0.1087 0.0344 0.0041 0.0000
Ribulo5P	0.3559 0.4931 0.1130 0.0334 0.0045 0.0000
S7P	0.1536 0.3812 0.3278 0.1046 0.0281 0.0047 0.0000 0.0000
Lactate	0.8217 0.0893 0.0863
MS measurements for Donor T PMA
ID	Data (M+0, M+1, M+2, etc.)
3PG	0.8013 0.0858 0.1109 0.0000
DHAP	0.7926 0.1007 0.1044 0.0000
FBP	0.5314 0.1853 0.2128 0.0392 0.0292 0.0000 0.0000
6PG	0.1391 0.1331 0.6881 0.0242 0.0141 0.0004 0.0012
R5P	0.3210 0.5122 0.1181 0.0441 0.0046 0.0000
Ribulo5P	0.3228 0.5063 0.1192 0.0468 0.0048 0.0000
S7P	0.1281 0.3669 0.3504 0.1150 0.0336 0.0059 0.0000 0.0000
Lactate	0.8004 0.0489 0.1497 0.0011
MS measurements for Donor M PMA+DPI
ID	Data (M+0, M+1, M+2, etc.)
3PG	0.5567 0.0248 0.4118 0.0067
DHAP	0.5289 0.0176 0.4462 0.0073
FBP	0.1930 0.0230 0.5430 0.0289 0.1990 0.0085 0.0000
6PG	0.1580 0.0735 0.7356 0.0142 0.0187 0.0000 0.0000
R5P	0.1241 0.2566 0.3203 0.1209 0.1778 0.0000
Ribulo5P	0.1351 0.2788 0.2794 0.1229 0.1834 0.0000
S7P	0.1728 0.0943 0.3685 0.1458 0.1615 0.0566 0.0001 0.0000
Lactate	0.4971 0.0184 0.4758 0.0087
MS measurements for Donor G PMA+DPI
ID	Data (M+0, M+1, M+2, etc.)
3PG	0.6465 0.0229 0.3238 0.0000
DHAP	0.5383 0.0233 0.4321 0.0000
FBP	0.2423 0.0314 0.4815 0.0403 0.1920 0.0000 0.0000
6PG	0.2317 0.0508 0.5882 0.0440 0.0815 0.0000 0.0000
R5P	0.2339 0.2519 0.2781 0.0963 0.1397 0.0000
Ribulo5P	0.2553 0.1849 0.3105 0.1019 0.1474 0.0000
S7P	0.2183 0.0749 0.3224 0.1475 0.2064 0.0305 0.0000 0.0000
Lactate	0.5040 0.0242 0.4621 0.0000
MS measurements for Donor T PMA+DPI
ID	Data (M+0, M+1, M+2, etc.)
3PG	0.5968 0.0187 0.3800 0.0000
DHAP	0.5530 0.0197 0.4203 0.0000
FBP	0.2540 0.0290 0.4912 0.0325 0.1858 0.0000 0.0000
6PG	0.2023 0.0661 0.6502 0.0169 0.0640 0.0001 0.0004
R5P	0.2630 0.2521 0.2972 0.1126 0.0751 0.0000
Ribulo5P	0.2081 0.1910 0.3386 0.1052 0.1571 0.0000
S7P	0.2132 0.0838 0.3057 0.1490 0.1763 0.0720 0.0000 0.0000
Lactate	0.5101 0.0259 0.4547 0.0000
