# Supplementary material for: Switching to the cyclic pentose phosphate pathway powers the oxidative burst in activated neutrophils
Source: Nat Metab. 2022 Mar 28;4(3):389–403. doi: 10.1038/s42255-022-00550-8 (PMC8964420; doi:10.1038/s42255-022-00550-8)
Supplement: Supplementary file 4 — Flux analysis results. [file 42255_2022_550_MOESM4_ESM.xlsx]

## Sheet: PMA flux results
PMA flux results
NET FLUX	Donor R 100nM PMA				Donor J 100nM PMA				Donor M 100nM PMA				Donor G 100nM PMA				Donor T 100nM PMA
Eqn	Value	StdErr	LB	UB	Value	StdErr	LB	UB	Value	StdErr	LB	UB	Value	StdErr	LB	UB	Value	StdErr	LB	UB
Glu.ex -> G6P	100	0	100	100	100	0	100	100	100	0	100	100	100	0	100	100	100	0	100	100
G6P <-> F6P	-157.498	9.2807	-203.655	-139.506	-91.0258	119.914	-149.608	-66.6631	-188.577	7.3977	-202.764	-120.416	-112.893	7.245	-130.572	-97.9253	-89.9202	87.8749	-108.8	-72.5357
F6P <-> FBP	24.5492	3.5108	-1.2416	31.855	48.7184	68.7176	16.7855	60.2035	3.8076	2.4659	-0.9674	42.9569	34.4235	3.2953	24.4458	41.7291	39.7542	54.0764	30.407	49.2991
FBP <-> DHAP + GAP	24.5492	3.5108	-1.2416	31.855	48.7184	68.7176	16.7855	60.2035	3.8076	2.4659	-0.9674	42.9569	34.4235	3.2953	24.4458	41.7291	39.7542	54.0764	30.407	49.2991
DHAP <-> GAP	24.5492	3.5108	-1.2416	31.855	48.7184	68.7176	16.7855	60.2035	3.8076	2.4659	-0.9674	42.9569	34.4235	3.2953	24.4458	41.7291	39.7542	54.0764	30.407	49.2991
GAP <-> BPG	140.122	5.8583	98.7404	151.274	167.309	112.077	116.76	184.547	103.808	2.4659	99.0627	168.731	142.505	5.1559	125.872	154.592	144.346	91.3161	130.401	160.91
BPG <-> 3PG	140.122	5.8583	98.7404	151.274	167.309	112.077	116.76	184.547	103.808	2.4659	99.0627	168.731	142.505	5.1559	125.872	154.592	144.346	91.3161	130.401	160.91
3PG <-> 2PG	140.122	5.8583	98.7404	151.274	167.309	112.077	116.76	184.547	103.808	2.4659	99.0627	168.731	142.505	5.1559	125.872	154.592	144.346	91.3161	130.401	160.91
2PG <-> PEP	140.122	5.8583	98.7404	151.274	167.309	112.077	116.76	184.547	103.808	2.4659	99.0627	168.731	142.505	5.1559	125.872	154.592	144.346	91.3161	130.401	160.91
PEP <-> Pyr	140.122	5.8583	98.7404	151.274	167.309	112.077	116.76	184.547	103.808	2.4659	99.0627	168.731	142.505	5.1559	125.872	154.592	144.346	91.3161	130.401	160.91
Pyr <-> Lactate	140.122	5.8583	98.7404	151.274	167.309	112.077	116.76	184.547	103.808	2.4659	99.0627	168.731	142.505	5.1559	125.872	154.592	144.346	91.3161	130.401	160.91
Lactate -> Lactate.ex	140.122	5.8583	98.7404	151.274	167.309	112.077	116.76	184.547	103.808	2.4659	99.0627	168.731	142.505	5.1559	125.872	154.592	144.346	91.3161	130.401	160.91
G6P -> 6Pgl	273.071	10.2897	252.873	303.528	209.616	77.4222	187.529	249.511	288.578	7.3977	244.929	302.807	220.975	6.6783	207.848	234.575	194.512	50.9005	180.404	209.341
6Pgl <-> 6PG	273.071	10.2897	252.873	303.528	209.616	77.4222	187.529	249.511	288.578	7.3977	244.929	302.807	220.975	6.6783	207.848	234.575	194.512	50.9005	180.404	209.341
6PG <-> Ribulo5P + CO2	273.071	10.2897	252.873	303.528	209.616	77.4222	187.529	249.511	288.578	7.3977	244.929	302.807	220.975	6.6783	207.848	234.575	194.512	50.9005	180.404	209.341
Ribulo5P <-> R5P	91.0237	3.4299	84.2911	101.176	69.8721	25.8074	62.5096	83.1703	96.1926	2.4659	81.6431	100.936	73.6583	2.2261	69.2828	78.1915	64.8372	16.9668	60.1347	69.7802
Ribulo5P <-> X5P	182.048	6.8598	168.582	202.352	139.744	51.6148	125.019	166.341	192.385	4.9318	163.286	201.871	147.317	4.4522	138.566	156.383	129.674	33.9337	120.269	139.56
X5P + R5P <-> GAP + S7P	91.0237	3.4299	84.2911	101.176	69.8721	25.8074	62.5096	83.1703	96.1926	2.4659	81.6431	100.936	73.6583	2.2261	69.2828	78.1915	64.8372	16.9668	60.1347	69.7802
X5P + E4P <-> GAP +F6P	91.0237	3.4299	84.2911	101.176	69.8721	25.8074	62.5096	83.1703	96.1926	2.4659	81.6431	100.936	73.6583	2.2261	69.2828	78.1915	64.8372	16.9668	60.1347	69.7802
S7P + GAP <-> E4P + F6P	91.0237	3.4299	84.2911	101.176	69.8721	25.8074	62.5096	83.1703	96.1926	2.4659	81.6431	100.936	73.6583	2.2261	69.2828	78.1915	64.8372	16.9668	60.1347	69.7802
CO2 -> CO2.ex	273.071	10.2897	252.873	303.528	209.616	77.4222	187.529	249.511	288.578	7.3977	244.929	302.807	220.975	6.6783	207.848	234.575	194.512	50.9005	180.404	209.341
G1P.ex -> G6P	15.573	3.2735	0	20.5062	18.5905	43.4922	0	24.8161	0.0002089	3.5576e-12	0	26.1786	8.0819	2.2159	1.1779	17.1771	4.5915	37.2693	0	12.474
EXCHANGE FLUX	Donor R 100nM PMA				Donor J 100nM PMA				Donor M 100nM PMA				Donor G 100nM PMA				Donor T 100nM PMA
Eqn	Value	StdErr	LB	UB	Value	StdErr	LB	UB	Value	StdErr	LB	UB	Value	StdErr	LB	UB	Value	StdErr	LB	UB
G6P <-> F6P	148.389	68.9256	57.1364	410.37	420.534	601.853	198.393	1893	356.352	171.363	133.221	1352.3	46.6435	22.5004	0	108.062	109.688	125.972	54.4652	227.421
F6P <-> FBP	3.6059e-06	0	0	37.7021	1e-07	67.9521	0	34.2804	33.0987	4.2901	0	42.3025	7.8718e-07	5.2399e-12	0	9.8714	4.8607e-05	56.4369	0	8.9835
FBP <-> DHAP + GAP	54.8059	17.7344	29.6429	111.885	198.726	85.8289	101.91	653.211	162.033	66.5011	83.6781	595.263	240.31	137.787	99.5203	5864.6	251.176	137.424	109.035	2278.1
DHAP <-> GAP	10000000	131250	245.345	Inf	1036500	105630	614.089	1036500	10000000	151380	539.975	Inf	10000000	61517	554.035	Inf	718000	351510	581.14	718010
GAP <-> BPG	1e-07	0	0	Inf	0.00010148	386460	0	Inf	7.6145	230390	0	Inf	0.0001517	447110	0	Inf	9.6983e-05	415100	0	1064400
BPG <-> 3PG	3594.4	579560	0	Inf	7303.9	383500	0	7355.6	1764.2	605400	0	1768.9	131.052	611410	0	Inf	429.218	451540	0	4229800
3PG <-> 2PG	416.007	484370	0	Inf	249.088	492160	0	300.358	9963.1	548740	0	9967.8	1151.9	601200	0	Inf	4113.5	486540	0	Inf
2PG <-> PEP	470.957	539460	0	Inf	63.5963	422240	0	Inf	1279	495580	0	1283.7	2367.4	547570	0	Inf	1987.1	536940	0	Inf
PEP <-> Pyr	1310.1	531680	0	Inf	0.1939	507270	0	Inf	23.6287	581460	0	Inf	124.944	547600	0	Inf	5174.3	426230	0	Inf
Pyr <-> Lactate	244.044	569150	0	Inf	1161.1	432040	0	1212.3	6187	489550	0	6191.8	6298.4	448520	0	Inf	6465.1	459520	0	Inf
6Pgl <-> 6PG	4671.9	439840	0	4692.1	9856	382890	0	9879.6	378.077	508230	0	1073900	5852.3	459160	0	Inf	1407.1	478170	0	Inf
6PG <-> Ribulo5P + CO2	38.9523	51.1535	0	152.663	1e-07	100.53	0	62.7228	1308.8	1030.9	414.538	Inf	7.8375e-07	9.4249e-12	0	12.3052	1e-07	98.2796	0	13.3503
Ribulo5P <-> R5P	27287	498320	0	27294	8066.2	382890	0	8074.3	9999900	2.4659	0	Inf	9999900	2.2261	928.763	Inf	776730	377870	534.565	776740
Ribulo5P <-> X5P	402.598	5340.7	0	Inf	100730	26982	0	100750	1.2376	9.1456e-11	0	Inf	9.9987e-08	1.2849e-11	0	284630	22.5054	100.09	0	Inf
X5P + R5P <-> GAP + S7P	3.6066e-06	1.3492e-11	0	Inf	1e-07	3511.4	0	Inf	3.2238e-06	1.3217e-12	0	Inf	1853600	154490	0	Inf	9885.3	177500	0	Inf
X5P + E4P <-> GAP +F6P	209.593	2437.6	0	Inf	71.2708	3458.1	0	Inf	7.341e-05	8.737e-12	0	Inf	7.8296e-07	7.3691e-12	0	Inf	3605.8	541480	0	555660
S7P + GAP <-> E4P + F6P	9.767e-05	0	0	247.759	17.9439	37.4123	0	1537.1	35.063	47.894	0	Inf	9999900	2.2261	493.14	Inf	577890	171090	513.401	Inf

## Sheet: PMA+DPI  flux results
PMA+DPI flux results
NET FLUX	Donor M 100nM PMA +DPI				Donor G 100nM PMA +DPI				Donor T 100nM PMA +DPI
Eqn	Value	StdErr	LB	UB	Value	StdErr	LB	UB	Value	StdErr	LB	UB
Glu.ex -> G6P	100	0	100	100	100	0	100	100	100	0	100	100
G6P <-> F6P	101.212	4.1612	90.2095	110.21	110.199	5.244	99.7459	121.03	102.684	4.7788	93.3119	112.235
F6P <-> FBP	105.626	2.9114	98.0598	112.008	116.616	3.739	109.485	124.478	108.457	3.177	102.804	114.898
FBP <-> DHAP + GAP	105.626	2.9114	98.0598	112.008	116.616	3.739	109.485	124.478	108.457	3.177	102.804	114.898
DHAP <-> GAP	105.626	2.9114	98.0598	112.008	116.616	3.739	109.485	124.478	108.457	3.177	102.804	114.898
GAP <-> BPG	213.46	5.3333	199.14	225.173	236.441	6.9127	223.406	248.311	219.8	5.804	209.946	231.469
BPG <-> 3PG	213.46	5.3333	199.14	225.173	236.441	6.9127	223.406	248.311	219.8	5.804	209.946	231.469
3PG <-> 2PG	213.46	5.3333	199.14	225.173	236.441	6.9127	223.406	248.311	219.8	5.804	209.946	231.469
2PG <-> PEP	213.46	5.3333	199.14	225.173	236.441	6.9127	223.406	248.311	219.8	5.804	209.946	231.469
PEP <-> Pyr	213.46	5.3333	199.14	225.173	236.441	6.9127	223.406	248.311	219.8	5.804	209.946	231.469
Pyr <-> Lactate	213.46	5.3333	199.14	225.173	236.441	6.9127	223.406	248.311	219.8	5.804	209.946	231.469
Lactate -> Lactate.ex	213.46	5.3333	199.14	225.173	236.441	6.9127	223.406	248.311	219.8	5.804	209.946	231.469
G6P -> 6Pgl	6.6218	2.4662	1.5101	11.8877	9.6261	3.1131	4.0329	16.1566	8.6596	3.3016	2.6855	15.1752
6Pgl <-> 6PG	6.6218	2.4662	1.5101	11.8877	9.6261	3.1131	4.0329	16.1566	8.6596	3.3016	2.6855	15.1752
6PG <-> Ribulo5P + CO2	6.6218	2.4662	1.5101	11.8877	9.6261	3.1131	4.0329	16.1566	8.6596	3.3016	2.6855	15.1752
Ribulo5P <-> R5P	2.2073	0.8221	0.5034	3.9626	3.2087	1.0377	1.3443	5.3855	2.8865	1.1005	0.8952	5.0584
Ribulo5P <-> X5P	4.4145	1.6441	1.0068	7.9251	6.4174	2.0754	2.6886	10.7711	5.7731	2.2011	1.7903	10.1168
X5P + R5P <-> GAP + S7P	2.2073	0.8221	0.5034	3.9626	3.2087	1.0377	1.3443	5.3855	2.8865	1.1005	0.8952	5.0584
X5P + E4P <-> GAP +F6P	2.2073	0.8221	0.5034	3.9626	3.2087	1.0377	1.3443	5.3855	2.8865	1.1005	0.8952	5.0584
S7P + GAP <-> E4P + F6P	2.2073	0.8221	0.5034	3.9626	3.2087	1.0377	1.3443	5.3855	2.8865	1.1005	0.8952	5.0584
CO2 -> CO2.ex	6.6218	2.4662	1.5101	11.8877	9.6261	3.1131	4.0329	16.1566	8.6596	3.3016	2.6855	15.1752
G1P.ex -> G6P	7.8337	2.4665	1.2955	13.2463	19.825	3.2328	13.782	26.2836	11.3435	2.7121	6.9381	16.6857
EXCHANGE FLUX	Donor M 100nM PMA +DPI				Donor G 100nM PMA +DPI				Donor T 100nM PMA +DPI
Eqn	Value	StdErr	LB	UB	Value	StdErr	LB	UB	Value	StdErr	LB	UB
G6P <-> F6P	45.0804	31.3005	0	622.158	159.225	76.7736	53.4024	461.066	161.654	141.598	46.8195	32780
F6P <-> FBP	3738.7	26926	117.882	Inf	9999900	301460	425.042	Inf	661.171	1365.8	136.932	Inf
FBP <-> DHAP + GAP	185.761	65.6292	101.486	694.47	345.231	154.836	163.27	1047.5	1063.6	606.594	459.343	105720
DHAP <-> GAP	6372.3	14757	1066.2	2206300	1024.6	469.874	511.58	5921	7718.1	21702	1097.9	Inf
GAP <-> BPG	50.0732	492920	0	Inf	1298	524360	0	1311	0.00010343	382940	0	Inf
BPG <-> 3PG	497.805	519430	0	512.123	479.037	417450	0	Inf	6667	510870	0	6676.9
3PG <-> 2PG	6382.9	476010	0	6397.2	2168	545750	0	2181	4561.8	403100	0	4571.7
2PG <-> PEP	2031.5	503440	0	2045.9	527.487	479020	0	Inf	752.37	397880	0	Inf
PEP <-> Pyr	87.3752	468120	0	Inf	8956.4	542740	0	8969.4	7362.3	388400	0	7372.2
Pyr <-> Lactate	7858.5	408540	0	7872.8	3283.8	478750	0	3296.9	9897.1	404390	0	9907
6Pgl <-> 6PG	9994	424120	0	Inf	7569.1	477640	0	7575.2	5589.3	525620	0	Inf
6PG <-> Ribulo5P + CO2	0.5064	0.6882	0	2.1762	1.1875	1.0353	0	3.6851	0.7646	0.912	0	2.8391
Ribulo5P <-> R5P	1867700	480180	0	Inf	1051900	389430	0	1051900	0.1931	18.377	0	2247700
Ribulo5P <-> X5P	10000000	1.6441	10.269	Inf	33.1008	23.7872	8.1953	Inf	37.4273	25.3239	9.227	1019.6
X5P + R5P <-> GAP + S7P	4.0563e-06	2.0635e-12	0	198100	4.4112e-06	0	0	4620	1e-07	31.7809	0	Inf
X5P + E4P <-> GAP +F6P	29.7107	14.6925	1.4715	82.5512	2096900	389430	4.0122	2096900	141730	541480	15.1905	141730
S7P + GAP <-> E4P + F6P	3.2924	2.0957	0.5525	14.3648	3.6257	3.8354	0.7558	23.5185	18.3267	51.5045	0.6185	3381700

## Sheet: Goodness of fit
Goodness of Fit					Donor R 100nM PMA						Donor J 100nM PMA						Donor M 100nM PMA						Donor G 100nM PMA						Donor T 100nM PMA						Donor M 100nM PMA +DPI						Donor G 100nM PMA +DPI						Donor T 100nM PMA +DPI
SRES	Squared residuals				Raw data	Fit	SRES	WRES	Contribution		Raw data	Fit	SRES	WRES	Contribution		Raw data	Fit	SRES	WRES	Contribution		Raw data	Fit	SRES	WRES	Contribution		Raw data	Fit	SRES	WRES	Contribution		Raw data	Fit	SRES	WRES	Contribution		Raw data	Fit	SRES	WRES	Contribution		Raw data	Fit	SRES
WRES	Weighted residuals		3PG	M+0	0.8577	0.8585	0.0012	0.0352	0.6934		0.7907	0.7869	0.0361	-0.1901	0.6448		0.8398	0.8385	0.0037	-0.0607	0.7		0.8529	0.8482	0.0569	-0.2385	0.8818		0.8029	0.799	0.0394	-0.1985	0.6653		0.5567	0.5354	1.1342	-1.065	2.4059		0.6509	0.5996	6.5018	-2.5499	2.4241		0.5995	0.5608	3.7084
SSR	Sum of squared residuals			M+1	0.0728	0.0735	0.0014	0.0376	3.6038		0.0962	0.1001	0.0383	0.1956	0.5325		0.0697	0.087	0.748	0.8648	1.62		0.0841	0.1045	1.0363	1.018	4.5085		0.086	0.1032	0.7381	0.8591	0.4171		0.0248	0.021	0.0361	-0.1901	3.3104		0.023	0.0253	0.0122	0.1106	3.5777		0.0188	0.0251	0.0987
				M+2	0.0695	0.0579	0.3333	-0.5774	2.2492		0.1131	0.1327	0.9552	0.9774	0.5457		0.0905	0.0847	0.0857	-0.2928	2.5339		0.0629	0.0846	1.1757	1.0843	3.4794		0.1111	0.1219	0.2904	0.5389	0.5724		0.4118	0.438	1.7215	1.312	3.1347		0.326	0.4023	14.3636	3.7899	4.3461		0.3817	0.4316	6.1575
				M+3	0	0.003	0.0229	0.1513	0.3275		0	0.0025	0.0153	0.1239	0.5824		0	0.0029	0.0212	0.1457	0.0686		0	0.0091	0.2057	0.4536	0.0457		0	0.0093	0.2131	0.4617	0.1438		0.0067	0.0041	0.0166	-0.1287	0.1379		0	0.0049	0.0597	0.2444	0.1519		0	0.0046	0.0528
			DHAP	M+0	0.8728	0.8722	0.0009	-0.0298	0.688		0.778	0.7761	0.0092	-0.0959	0.6967		0.855	0.8518	0.0254	-0.1593	0.6945		0.8367	0.834	0.0181	-0.1344	0.8751		0.7944	0.7917	0.0188	-0.137	0.7127		0.5289	0.5287	0.0001	-0.0075	2.7833		0.5417	0.5417	0	0	1.0013		0.5569	0.5487	0.1676
				M+1	0.068	0.0747	0.1124	0.3352	3.7505		0.0963	0.0988	0.0151	0.123	0.9033		0.0801	0.0884	0.174	0.4172	1.6725		0.0883	0.1028	0.5233	0.7234	4.1714		0.1009	0.1023	0.0046	0.0679	0.855		0.0176	0.0214	0.0355	0.1884	3.3469		0.0234	0.0273	0.0369	0.192	3.9091		0.0199	0.0252	0.0711
				M+2	0.0586	0.0588	0.0001	0.01	2.3299		0.1213	0.1309	0.2284	0.4779	1.1789		0.063	0.086	1.3168	1.1475	2.6202		0.0751	0.0832	0.1649	0.406	3.2158		0.1047	0.1208	0.6474	0.8046	1.1881		0.4462	0.4462	0	0.0013	3.7552		0.4349	0.4346	0.0002	-0.0153	1.3821		0.4232	0.4333	0.2503
				M+3	0.0006	0.0031	0.0154	0.1239	0.3375		0.0044	0.0024	0.0093	-0.0965	0.5668		0.0019	0.003	0.0028	0.0529	0.0703		0	0.0089	0.1981	0.4451	0.0429		0	0.0092	0.2092	0.4574	0.1528		0.0073	0.0042	0.0236	-0.1538	0.1404		0	0.0053	0.0698	0.2642	0.1634		0	0.0046	0.0529
			FBP	M+0	0.5781	0.5782	0	0.0026	0.335		0.5017	0.5018	0	0.0012	0.3771		0.5963	0.5963	0	0.0019	0.4509		0.5988	0.5988	0	-0.0024	0.8196		0.5325	0.5327	0.0001	0.0122	0.3719		0.1939	0.1971	0.0247	0.1573	1.9463		0.2454	0.2568	0.3193	0.5651	1.8491		0.2559	0.2751	0.9103
				M+1	0.2138	0.2081	0.0796	-0.2821	1.2466		0.1779	0.1738	0.0418	-0.2045	0.6669		0.1811	0.1755	0.0778	-0.279	2.5966		0.1816	0.1882	0.1101	0.3318	2.9557		0.1857	0.175	0.2856	-0.5344	0.6301		0.0231	0.0232	0	0.0031	3.8345		0.0318	0.0295	0.0136	-0.1165	4.3733		0.0292	0.027	0.0125
				M+2	0.1713	0.1779	0.1088	0.3298	1.2795		0.2449	0.2494	0.0508	0.2255	0.776		0.1781	0.1837	0.0797	0.2823	2.0067		0.1728	0.1649	0.1573	-0.3966	2.0556		0.2133	0.2216	0.1701	0.4125	0.615		0.5455	0.5483	0.0189	0.1374	0.4283		0.4875	0.4847	0.0189	-0.1375	0.8645		0.4949	0.493	0.0095
				M+3	0.0241	0.0243	0.0002	0.0131	1.6807		0.0447	0.037	0.1485	-0.3853	1.03		0.0295	0.0277	0.0081	-0.0901	0.125		0.0316	0.0355	0.0364	0.1908	0.1934		0.0393	0.0419	0.018	0.134	1.5977		0.029	0.0255	0.0316	-0.1777	4.566		0.0408	0.0302	0.2782	-0.5274	4.4674		0.0328	0.0253	0.1369
				M+4	0.012	0.0067	0.071	-0.2665	0.0981		0.0274	0.0207	0.1111	-0.3334	0.0983		0.0138	0.0111	0.0187	-0.1367	0.0204		0.0152	0.01	0.0656	-0.2562	0.0278		0.0292	0.0172	0.3622	-0.6018	0.1429		0.1999	0.1892	0.2849	-0.5338	1.1087		0.1944	0.188	0.1028	-0.3206	1.2259		0.1872	0.162	1.5654
				M+5	0.0007	0.0007	0	0.001	0.0205		0.0026	0.0008	0.0082	-0.0906	0.0626		0.0013	0.0007	0.0007	-0.0266	0.0029		0	0.0018	0.0082	0.0904	0.0011		0	0.0026	0.0163	0.1275	0.0167		0.0085	0.0043	0.0455	-0.2134	0.1357		0	0.0048	0.0554	0.2354	0.128		0	0.0038	0.0358
				M+6	0	0	0	0.0011	0.0001		0.0007	0	0.0011	-0.0332	0		0	0	0	0.0007	0		0	0.0001	0	0.0052	0		0	0.0001	0	0.0054	0.0001		0	0	0	0.0012	0		0	0	0	0.0015	0		0	0	0
			6PG	M+0	0.2008	0.1803	1.0219	-1.0109	0.9995		0.196	0.1685	1.8906	-1.375	5.2301		0.173	0.1432	2.2178	-1.4892	4.9292		0.1498	0.1538	0.0392	0.198	2.1802		0.1391	0.1277	0.1442	-0.3797	3.0901		0.158	0.0977	4.0513	-2.0128	1.199		0.2326	0.2036	0.9281	-0.9634	1.2803		0.2023	0.181	0.5031
				M+1	0.3045	0.3003	0.0415	-0.2037	0.924		0.2323	0.2265	0.0834	-0.2887	0.5778		0.3941	0.3883	0.0833	-0.2887	2.3433		0.1849	0.2327	5.6812	2.3835	6.2936		0.1331	0.2254	9.477	3.0785	2.0673		0.0735	0.0175	3.4788	-1.8651	0.3327		0.051	0.0411	0.1071	-0.3273	0.6419		0.0661	0.0328	1.2271
				M+2	0.463	0.4727	0.2287	0.4783	0.7301		0.4942	0.5047	0.2738	0.5232	1.0677		0.3636	0.3765	0.4167	0.6455	2.9645		0.6193	0.5986	1.065	-1.032	1.4796		0.6881	0.6561	1.1336	-1.0647	0.2844		0.7356	0.7412	0.0356	0.1886	0.2155		0.5904	0.5963	0.0379	0.1948	0.3861		0.6502	0.6539	0.0152
				M+3	0.0317	0.0382	0.101	0.3179	1.0904		0.0484	0.058	0.2275	0.477	0.8378		0.0457	0.0696	1.4215	1.1923	0.3219		0.0302	0.0451	0.5549	0.7449	0.1439		0.0242	0.0523	0.8754	0.9356	18.6419		0.0142	0.0254	0.1401	0.3743	1.0034		0.0441	0.0428	0.0019	-0.0431	0.7135		0.0169	0.0348	0.3535
				M+4	0	0.0103	0.2578	0.5077	0.0947		0.0256	0.0293	0.0342	0.185	1.5539		0.0236	0.0228	0.0015	-0.0388	0.1761		0.0158	0.014	0.0082	-0.0908	0.021		0.0141	0.0197	0.0352	0.1877	1.3272		0.0187	0.0582	1.7345	1.317	2.3885		0.0819	0.1075	0.7231	0.8504	1.5002		0.064	0.0853	0.507
				M+5	0	0.0013	0.0043	0.0653	0.0489		0.0029	0.0014	0.0058	-0.0762	0.212		0	0.0026	0.0165	0.1283	0.0157		0	0.0029	0.0212	0.1455	0.0019		0.0004	0.0039	0.014	0.1185	0.5653		0	0.0099	0.1084	0.3293	0.311		0	0.0109	0.13	0.3606	0.1023		0.0001	0.0093	0.0946
				M+6	0	0	0	0.0023	0.0002		0.0006	0	0.0008	-0.0291	0.0001		0	0.0001	0	0.0032	0.0001		0	0.0002	0.0001	0.0097	0		0.0012	0.0002	0.0011	-0.0332	0.0032		0	0.0001	0	0.0029	0		0	0.0001	0	0.0039	0		0.0004	0.0001	0.0001
			R5P	M+0	0.3308	0.3369	0.0928	0.3046	0.5473		0.2809	0.2954	0.5211	0.7219	0.9268		0.3177	0.3323	0.5354	0.7317	3.6667		0.3528	0.358	0.0677	0.2603	1.7287		0.321	0.3278	0.0505	0.2247	2.1224		0.1241	0.1509	0.797	0.8927	0.5965		0.2339	0.2345	0.0004	0.0203	0.6499		0.263	0.2754	0.1695
				M+1	0.5647	0.5604	0.0467	-0.216	0.6687		0.5595	0.552	0.1401	-0.3743	0.5737		0.5422	0.534	0.1692	-0.4114	2.045		0.4999	0.4961	0.0373	-0.1932	1.2701		0.5122	0.5076	0.0235	-0.1534	1.3952		0.2567	0.2708	0.2201	0.4691	0.3401		0.2519	0.218	1.2828	-1.1326	0.3767		0.2521	0.212	1.7882
				M+2	0.0798	0.0838	0.0416	0.204	1.3474		0.107	0.1023	0.055	-0.2345	2.2959		0.1035	0.0977	0.0819	-0.2863	0.5046		0.1087	0.1106	0.0089	0.0941	0.6918		0.1181	0.1199	0.0032	0.057	0.5747		0.3204	0.3073	0.191	-0.4371	0.4177		0.2781	0.3128	1.3384	1.1569	0.4811		0.2972	0.3101	0.1847
				M+3	0.0222	0.0233	0.0027	0.0522	3.361		0.0466	0.0533	0.1103	0.3321	1.2135		0.0325	0.035	0.0157	0.1252	0.5568		0.0344	0.0261	0.1725	-0.4153	0.0784		0.0441	0.0378	0.0433	-0.208	0.6062		0.1209	0.1197	0.0018	-0.0423	0.4447		0.0963	0.0934	0.0095	-0.0973	0.6622		0.1126	0.1006	0.1593
				M+4	0.0025	0.004	0.0057	0.0757	0.2025		0.006	0.0056	0.0004	-0.0197	0.2842		0.0041	0.0046	0.0005	0.023	0.0325		0.0041	0.0102	0.0902	0.3004	0.0152		0.0046	0.0151	0.1229	0.3506	0.0463		0.1778	0.154	0.6318	-0.7949	0.3207		0.1397	0.1093	1.0243	-1.0121	0.2286		0.0751	0.0985	0.6102
				M+5	0	0.0002	0.0001	0.0079	0.0024		0	0.0001	0	0.0043	0.0009		0	0.0001	0	0.0061	0.0002		0	0.0009	0.0021	0.0459	0.0003		0	0.001	0.0011	0.0332	0.0002		0	0.0014	0.0023	0.048	0.0072		0	0.0013	0.0019	0.0442	0.0042		0	0.001	0.0012
			Ribulo5P	M+0	0.3312	0.3333	0.0103	0.1017	0.5352		0.2791	0.2914	0.3802	0.6166	0.8698		0.3177	0.329	0.3147	0.561	3.5973		0.3559	0.3564	0.0004	0.0209	1.7157		0.3228	0.3259	0.0103	0.1014	2.0755		0.1351	0.1484	0.1963	0.443	0.5802		0.2553	0.2365	0.3912	-0.6254	0.711		0.2081	0.2183	0.1172
				M+1	0.555	0.5544	0.0008	-0.0284	0.6663		0.5491	0.5445	0.0529	-0.23	0.5662		0.5334	0.5286	0.0579	-0.2407	2.0168		0.4931	0.4937	0.001	0.0317	1.2641		0.5063	0.5047	0.0027	-0.0524	1.3726		0.2789	0.2663	0.1772	-0.421	0.3394		0.1849	0.2198	1.3506	1.1621	0.3876		0.191	0.2156	0.6706
				M+2	0.0867	0.0829	0.0355	-0.1884	1.3198		0.1099	0.101	0.2017	-0.4491	2.242		0.1076	0.0967	0.2932	-0.5415	0.4949		0.113	0.1101	0.0219	-0.1479	0.6856		0.1192	0.1192	0	-0.0004	0.5738		0.2795	0.3022	0.5734	0.7572	0.4176		0.3105	0.3155	0.0282	0.1678	0.4827		0.3386	0.329	0.102
				M+3	0.0255	0.023	0.0152	-0.1231	3.2891		0.056	0.0525	0.03	-0.1732	1.1812		0.0376	0.0347	0.0218	-0.1478	0.5456		0.0334	0.026	0.1394	-0.3733	0.0777		0.0468	0.0376	0.0942	-0.3069	0.5963		0.123	0.1177	0.0309	-0.1759	0.4322		0.1019	0.0942	0.0661	-0.2571	0.6867		0.1052	0.0993	0.0392
				M+4	0.0016	0.004	0.0138	0.1174	0.1983		0.005	0.0055	0.0006	0.0236	0.277		0.0037	0.0045	0.0017	0.0406	0.0319		0.0045	0.0101	0.0787	0.2806	0.015		0.0048	0.015	0.1141	0.3379	0.0474		0.1835	0.1514	1.1416	-1.0685	0.3136		0.1474	0.1102	1.5324	-1.2379	0.2323		0.1571	0.1272	0.992
				M+5	0	0.0002	0.0001	0.0078	0.0023		0.0009	0.0001	0.0015	-0.039	0.0008		0	0.0001	0	0.006	0.0002		0	0.0009	0.0021	0.0457	0.0003		0	0.001	0.0011	0.033	0.0002		0	0.0014	0.0022	0.0472	0.0069		0	0.0013	0.002	0.0445	0.0043		0	0.0013	0.002
			S7P	M+0	0.1119	0.1242	0.3745	0.612	0.9953		0.1129	0.1126	0.0002	-0.0145	11.4661		0.1363	0.1409	0.052	0.228	2.5829		0.1536	0.1335	1.0063	-1.0031	0.6871		0.1281	0.115	0.1933	-0.4396	0.8715		0.1729	0.1367	1.4562	-1.2067	0.5462		0.2183	0.1729	2.2849	-1.5116	0.2061		0.2132	0.1756	1.5699
				M+1	0.3962	0.401	0.0549	0.2342	1.0088		0.357	0.3602	0.0268	0.1638	2.5973		0.3743	0.377	0.0172	0.1311	1.0834		0.3812	0.3721	0.2086	-0.4567	0.5469		0.3669	0.3572	0.105	-0.3241	0.9087		0.0943	0.0726	0.5241	-0.724	0.3898		0.0749	0.0925	0.3434	0.586	0.4264		0.0838	0.118	1.2969
				M+2	0.3828	0.3734	0.2177	-0.4665	1.8393		0.3835	0.3778	0.0805	-0.2837	5.3558		0.3506	0.3473	0.0264	-0.1624	1.6469		0.3278	0.3394	0.3362	0.5799	0.8266		0.3504	0.3559	0.0335	0.1831	1.1425		0.3686	0.3736	0.0272	0.1651	0.4705		0.3224	0.3572	1.3455	1.16	0.3516		0.3057	0.3325	0.8007
				M+3	0.0875	0.0888	0.004	0.0633	2.7489		0.0948	0.1046	0.244	0.494	1.06		0.1052	0.1002	0.062	-0.249	2.6533		0.1046	0.1216	0.7214	0.8494	0.5665		0.115	0.1352	0.4496	0.6705	3.5507		0.1458	0.1288	0.3233	-0.5686	0.4934		0.1475	0.1226	0.686	-0.8283	0.3556		0.149	0.147	0.0048
				M+4	0.0216	0.0197	0.0093	-0.0965	0.7944		0.0402	0.0394	0.0015	-0.0391	0.6259		0.0279	0.0277	0.0001	-0.0101	0.0519		0.0281	0.0295	0.005	0.0709	0.0512		0.0336	0.0393	0.0361	0.19	0.1877		0.1616	0.1956	1.2821	1.1323	0.3315		0.2064	0.1851	0.5024	-0.7088	0.6017		0.1763	0.1416	1.3395
				M+5	0	0.0037	0.0337	0.1837	0.0381		0.0073	0.0065	0.0016	-0.0401	0.1431		0.0046	0.0051	0.0006	0.0246	0.0531		0.0047	0.0085	0.0354	0.1881	0.0103		0.0059	0.0128	0.0525	0.2292	0.0587		0.0566	0.0522	0.0217	-0.1472	0.1241		0.0305	0.0378	0.0583	0.2414	0.0565		0.072	0.0449	0.8136
				M+6	0	0.0003	0.0003	0.0159	0.0029		0.0004	0.0003	0	-0.0033	0.0019		0.0011	0.0003	0.0013	-0.0365	0.0017		0	0.0016	0.0063	0.0794	0.0006		0	0.0022	0.0055	0.0739	0.0093		0.0001	0.0214	0.5042	0.71	0.0869		0	0.0223	0.5504	0.7419	0.1657		0	0.0091	0.0924
				M+7	0	0	0	0.0004	0		0.0041	0	0.0425	-0.2061	0		0	0	0	0.0003	0		0	0.0001	0	0.005	0		0	0.0001	0	0.0037	0		0	0.0002	0	0.0066	0.0001		0	0.0003	0.0001	0.0089	0.0002		0	0.0001	0
			Lactate	M+0	0.8603	0.8606	0.0002	0.0146	0.6925		0.7439	0.7491	0.069	0.2626	0.6658		0.7905	0.7952	0.0551	0.2348	0.7197		0.8239	0.8229	0.0026	-0.051	0.8827		0.8004	0.7976	0.0198	-0.1407	0.6652		0.4971	0.5309	2.8604	1.6913	2.3757		0.5089	0.5668	8.2127	2.8658	2.2288		0.5149	0.5452	2.2594
				M+1	0.0683	0.0737	0.0733	0.2707	3.6218		0.0854	0.0953	0.2465	0.4965	0.4848		0.0972	0.0825	0.5352	-0.7315	1.4512		0.0895	0.1014	0.3507	0.5922	4.2283		0.0489	0.103	7.3224	2.706	0.4173		0.0184	0.0208	0.0146	0.121	3.2555		0.0244	0.0239	0.0008	-0.028	3.1796		0.0261	0.0244	0.007
				M+2	0.0693	0.0581	0.3166	-0.5626	2.2604		0.1649	0.1263	3.7187	-1.9284	0.4983		0.1119	0.0803	2.4899	-1.578	2.2685		0.0865	0.0821	0.0485	-0.2202	3.2628		0.1497	0.1217	1.9596	-1.3998	0.5726		0.4758	0.4344	4.2885	-2.0709	3.0893		0.4666	0.3804	18.2474	-4.2717	3.8973		0.459	0.4196	3.8049
				M+3	0.0021	0.003	0.0024	0.0485	0.3291		0.0059	0.0024	0.0312	-0.1767	0.5278		0.0004	0.0028	0.0139	0.1178	0.0614								0.0011	0.0092	0.1659	0.4073	0.1439		0.0087	0.0041	0.0525	-0.2291	0.1357		0	0.0047	0.0531	0.2304	0.135		0	0.0045	0.0494
			SSR	3.8							10.1						11.5						14.5						25.5						28.2						63.1						32.8
[truncated: 2 more columns]
