# Supplementary material for: Switching to the cyclic pentose phosphate pathway powers the oxidative burst in activated neutrophils
Source: Nat Metab. 2022 Mar 28;4(3):389–403. doi: 10.1038/s42255-022-00550-8 (PMC8964420; doi:10.1038/s42255-022-00550-8)
Supplement: Source Data Fig. 1 — Statistical source data. [file 42255_2022_550_MOESM5_ESM.xlsx]

## Sheet: 1a
log2 fold change relative to unstimulated neutrophils
	Blanks are missing data, typicaly due to the level is below detection in the specific condition.
	Zym Donor P	Zym Donor EE	Zym Donor JJ	Zym Donor QQ	TNFa Donor P	TNFa Donor EE	TNFa Donor JJ	TNFa Donor QQ	fMLP Donor P	fMLP Donor EE	fMLP Donor JJ	fMLP Donor QQ	PsA Donor RR	PsA Donor SS	PsA Donor PP	PsA Donor B	PMA DonorM	PMA DonorR	PMADonorS	PMA DonorNN
Cholesteryl sulfate	0.832776	0.20085	1.65654	0.213704	0.569023	-0.31498	1.54704	-0.17853	0.585397	0.02546	1.96269	-0.03359	-0.39159	-0.66085	-0.10147	-0.41376	-0.06163	-0.19329	-1.33601	-0.25779
cADP-Ribose	1.10286	-1.12727	-0.11376	-0.37307	1.20152	-0.54048	-0.82533	-0.07719	-0.11186	-1.62531	-1.06886	-1.57555	-1.89281	-1.18468	-0.37169	0.027512	-1.48406	-1.15533	-3.62403	-3.02261
NAD+	0.869906	-1.11677	-0.14941	-0.24395	1.08312	-0.61679	-0.7743	-0.12685	-0.22644	-1.58297	-1.12749	-1.54926	-1.98	-1.08169	-0.43355	0.083315
Stearic acid	-0.12835	-0.07211	0.193174	-0.32445	0.077146	0.014795	0.180023	-0.16891	-0.14209	-0.04109	-0.04561	-0.05289	0.097627	0.056508	-0.00442	0.007859	0.037024	-0.21592	0.098205	0.283179
Galactaric acid	-0.86484	-0.37658	-0.26874	-0.22101	-0.37628	-0.15343	0.131937	-0.01583	-0.59703	-0.38833	0.051873	0.030548	0.577374	-1.44023	0.188852	-0.67052			0.103689
dGDP	-0.60972	-0.94775	-0.63414	-0.07201	-0.20196	-0.58837	-0.27044	-0.358	-0.37149	-0.74097	-0.06874	-0.13178	0.003471	0.070478	-0.30558	0.140095	-1.82434	-0.98413	-1.22823	-0.95813
Ascorbic acid	-0.42769	-0.48137	-0.74709	-0.2785	0.049917	-0.12688	-0.26327	-0.15333	-0.63168	-0.39976	-0.79312	-0.56712	-0.05226	-0.78678	-0.16326	0.241663	-4.57944	-0.09595	-2.11428	-0.19996
UDP-D-Glucose	-0.16764	-0.35817	-0.51945	-0.2828	0.120387	-0.3951	-0.28355	-0.45103	0.031835	-0.28144	-0.33372	-0.5214	-0.54709	-0.75602	-0.18208	-0.06386	-2.81059	-0.14655	-1.75354	-0.47876
Orotate	-2.20208	-2.36943	-2.92972	-2.19672	-2.54978	-2.26951	-2.83914	-2.61124	0.122663	-0.1336	0.419957	-0.55522	-0.1014	0.12087	-0.6682	0.115148	-2.88421	-1.33044	-1.59446	-1.72912
Uracil	-1.15348	-3.39087	-3.66797	-1.25072	-2.0185	-2.04213	-4.32751	-2.52755	-0.12884	-0.17289	-0.58036	-0.36452	0.385819	-0.81013	-0.50949	-0.23224
Glucose	0.309672	-0.13664	0.683664	-0.15529	-0.01715	0.175059	0.534307	-0.13847	-0.83402	0.463413	-0.12123	-0.19471	1.502	1.08666	1.2435	0.298653	-0.31625	-0.53821	-0.3939	-3.8358
Glutatione (reduced)	-1.73526	-1.35462	-2.63462	-2.42139	-0.2333	-0.61521	0.012726	-1.0767	0.21486	-2.12811	0.239672	-0.31141	-0.6711	-0.43079	-0.32443	-0.29319	-1.24345	-0.20681	-1.46712	-1.36724
Cytidine	-0.85352	-0.74753	-0.24334	-0.42631	0.11914	-0.12587	0.432883	-0.22307	0.010913	-0.16334	0.008985	-0.35916	0.112657	-2.1916	0.000457	0.715883	-0.17385	0.362158	-1.7678	-0.65934
Citramalic acid	-0.35012	-0.23593	0.074817	-0.41402	-0.00898	-0.28427	0.302896	-0.36504	-0.28121	-0.34469	-0.09941	-0.50756	-0.37559	-0.4663	-0.32051	-0.24031	-0.54568	0.38662	-1.41814	-0.35731
N-Methyl-D-aspartic acid	-0.15021	-0.33734	-0.34098	-0.3756	0.02158	-0.07875	0.073256	-0.30694	-0.75074	0.035337	-0.43817	-0.61461	0.136634	-0.40633	-0.0395	0.715702	-0.80137	-0.03453	-1.68828	-0.7981
Glycerol-3-phosphate	-2.32084	-2.08618	0.720364	-1.74017	-0.19316	0.014685	1.43933	-1.08063	-2.73082	-2.13808	-0.98594	-2.18948	-2.29331	0.644235	1.96708	0.661972	-0.83742	-0.28963	-0.89645	-1.22162
FAD	-0.24423	-0.63707	0.308134	-0.39358	-0.06458	-0.33623	0.129545	-0.43073	-0.4564	-0.60205	0.072738	-0.17504	0.151149	0.250075	0.827505	0.824642	-0.88665	0.067034	-0.68389	0.04796
Uridine	-1.648	-1.81154	-0.91822	-1.43477	-1.91777	-2.23673	-1.14152	-1.84348	-1.72982	-1.1425	-1.12631	-1.6752	-0.86718	-0.09739	-0.07291	-0.0474	-0.8143	-0.65409	-0.02234	-1.0015
Coenzyme A	-4.08541	0.212743	-0.07863	-0.26487	-0.68099	0.538316	0.008327	-0.04915	-2.11151	0.377948	-0.27334	-0.00595	0.080073	0.083168	1.08293	0.25932	-0.44541	0.188205	-0.30872	-0.06161
Hydroxyproline	-2.97541	0.421388	0.301869	0.196623	-0.30542	0.613292	0.502729	0.215461	-1.8247	0.443364	-0.41625	0.084147	2.10057	1.54722	0.698152	0.502543
NADH	-1.52094	0.513496	0.327497	-1.94867	-0.23697	1.16864	0.93481	0.172299	-2.18766	0.044099	-1.01801	0.980727	1.05029	0.329908	0.917058	0.865562		-0.60883	-1.21754	0.028574
CTP	-1.31745	-1.40586	4.37213	-0.10885	-0.54069	-0.32352	4.72327	-0.01881	-0.19132	-0.44777	0.850057	0.379733	0.830795	0.338068	-0.37475	0.775587	-1.77214	-0.06408	-0.03304	0.172765
Citrate	-0.48451	0.184381	1.09302	-0.21094	-0.16807	0.243914	0.429271	-0.28284	-0.04669	0.019395	0.075661	0.420658	0.77997	0.481564	0.434102	0.514627	-1.12083	-0.21971	0.814848	0.285617
Isocitrate	-0.48451	0.184381	1.09302	-0.21094	-0.16807	0.243914	0.429271	-0.28284	-0.04669	0.019395	0.075661	0.420658	0.852974	0.481564	0.434102	0.514627	-1.12083	-0.21971	0.676599	0.285617
ATP	-1.51653	-1.87325	-0.23055	-0.30618	-0.41139	-0.559	0.028711	-0.29585	-0.42197	-0.75595	-0.05372	0.10118	0.212488	-0.02574	-0.58348	0.151699	-1.38185	-0.75478	-0.63154	-0.60413
GTP	-1.68657	-1.76201	0.625816	0.196226	-0.61247	-0.32906	1.12411	0.15486	-0.39969	-0.78958	0.064006	0.605443	1.27157	0.55648	-0.18275	1.12044	-0.76909	0.442863	0.964052	1.49297
UTP	-1.56174	-1.42882	0.792165	0.307513	-0.53829	-0.37256	0.999554	0.068656	-0.4863	-0.75097	0.207515	0.188609	1.16554	0.393586	-0.27646	0.873391	-0.52329	0.431419	0.091086	0.914457
Carnosine	-0.38953	-0.10382	-0.65262	-0.23057	-0.1826	-0.11544	-0.31937	-0.45502	-0.69536	-0.41619	-0.50277	-1.03229	-0.30489	0.217638	0.181813	-0.29366
2-hydroxyglutarate	-0.37757	-0.56382	1.10072	-0.35172	-0.1273	0.041759	0.929863	-0.10029	-0.51712	-0.44183	-0.08392	-0.1611	0.206743	-0.06271	-0.16502	0.351711	-0.2692	0.185271	-0.5768	-0.14689
Citramalate	-0.37757	-0.56382	1.10072	-0.35172	-0.1273	0.041759	0.929863	-0.10029	-0.51712	-0.44183	-0.08392	-0.1611	0.206743	-0.06271	-0.16502	0.351711	-0.2692	0.185271	-0.5768	-0.14689
Itaconic acid	-0.247	-0.35275	0.568388	-0.27461	-0.13379	-0.033	0.470363	-0.0428	-0.36698	-0.13915	-0.19363	-0.20271	0.162675	-0.07879	-0.41825	0.14473	-0.249	-0.01519	-0.33039	-0.10705
Glutamate	-0.02817	-0.33826	0.164002	-0.16381	-0.0663	-0.00432	0.267329	-0.04013	-0.39142	-0.12084	-0.14124	-0.36065	0.115381	0.346894	-0.23555	1.01439	-0.58225	0.149286	-1.03391	-0.20441
Nalpha-acetylglutamine	-0.56995	-0.40153	0.41342	-0.51467	-0.26406	-0.13121	0.533058	-0.24924	-0.53525	0.15307	0.161704	-0.31827	0.517724	-0.17023	0.235995	1.10742	-0.6629	0.115882	-0.85116	-0.22062
Acetyl Coenzyme A	-0.15016	-0.31518	1.08703	0.48574	0.041957	-0.22961	0.94855	0.216812	-0.06315	-0.08841	0.358295	0.359311	0.648032	0.492047	1.59225	1.86237	-0.7275	0.94907	-0.75767	0.126231
ADP-D-glucose	-0.21194	-0.4495	0.365085	-0.0336	-0.04048	-0.25656	0.526281	0.007474	-0.07227	-0.61408	0.238917	0.028345	-0.06101	0.065982	0.525017	0.406637	-0.77373	0.19562	-0.86257	0.142731
UDP-glucuronate	-0.55763	-0.41106	0.590943	-0.02837	-0.11736	-0.15607	0.694254	-0.00694	-0.76486	-0.67317	-0.00039	-0.22407	-0.27151	-0.10634	0.0908	0.382095	-0.67098	0.02593	-0.83055	-0.37966
UDP-N-acetylglucosamine	-0.48498	-0.31734	0.499134	0.02218	-0.26373	-0.08963	0.668247	0.09756	-0.61027	-0.50095	0.161018	-0.16192	0.216052	0.098955	0.169987	0.507282	-0.83404	0.391222	-0.87146	0.088818
Glutamine	0.128922	-0.39606	0.362307	-0.34077	-0.10707	0.057336	0.447267	-0.31201	-1.01914	0.628745	-0.3408	-0.45911	0.595815	-0.02175	0.174404	-0.1086	-0.74685	0.239675	-0.77406	0.206495
Tryptophan	0.461739	-0.48311	0.803823	-0.00668	0.022616	-0.02433	0.584485	0.104792	-0.95256	0.427734	-0.28625	-0.07321	0.497253	0.4339	0.061444	-0.13621	-1.14548	-0.41095	-1.20728	-1.16224
Arginine	0.450818	-0.24904	0.552306	-0.21726	0.071447	0.240611	0.578989	-0.17269	-1.12231	0.693873	-0.21451	-0.32438	2.01013	1.75013	1.15375	1.07514	-0.7829	-0.47245	-0.0477	0.822433
Histidine	0.156887	-0.86887	0.485405	-0.40441	-0.17324	-0.27155	0.509456	-0.26599	-1.1803	0.192809	-0.42684	-0.37964	1.22702	0.805402	0.217862	0.428136	-0.90872	-0.10453	-0.67964	-0.11099
Lysine	0.432622	-0.26857	0.394653	-0.27123	0.048595	0.219961	0.523675	-0.20117	-1.00342	0.660698	-0.34179	-0.70895	1.2943	0.60201	0.076698	0.820526			-0.81363	0.167485
Methionine	0.004895	-0.74074	0.232917	-0.30245	-0.14058	0.142682	0.319772	-0.06385	-0.99839	0.544563	-0.39885	0.034353	1.04601	0.470302	0.549467	0.313498	-1.11424	-0.24746	-0.52547	-0.16911
Phenylalanine	0.160562	-0.47043	0.812036	0.093469	-0.08047	0.148909	0.736001	0.202956	-1.20001	0.381138	-0.05513	0.006389	1.25964	0.792934	0.712965	0.192358	-1.18194	0.199765	-0.14019	0.143382
Tyrosine	0.148241	-0.75892	0.562876	0.007653	0.069725	0.064167	0.601344	0.078175	-1.09	0.376081	-0.10969	-0.15383	0.871727	0.586851	0.381642	0.432305	-1.28437	-0.37532	-0.3973	-0.36681
Valine	0.465215	-0.20967	0.16107	-0.15187	0.108532	0.106911	0.198613	-0.1654	-1.04176	0.601564	-0.39381	-0.2876	1.19878	0.660602	0.657279	0.925551	-1.48027	0.287156	0.38722	0.400634
Acetyl-lysine	-0.84862	3.19145	-1.01222	4.1797	-0.13113	1.56401	0.145575	1.71121	-0.76539	1.54522	-1.23339	1.04119	1.84157	1.6199	2.60626	0.793647	-0.21831	0.36362	-1.19679	0.245436
GMP	-0.8119	-0.93385	-1.17443	3.50942	-0.53668	-0.46666	-0.05092	3.49789	-0.55975	-1.25834	-0.24311	3.11453	0.333578	0.486133	0.549598	2.16052	1.34091	-0.27477	0.042795	1.46462
AMP	-0.23704	-0.89535	-1.32709	-0.24874	-0.22235	-0.70133	-0.86953	-0.83542	0.413282	-0.24523	0.606345	-1.09295	0.530004	-0.21037	0.746215	1.18118	-0.08112	-0.79659	-0.37295	0.2272
dGMP	2.12135	-0.83777	-1.61603	-0.24874	0.958746	-0.87122	-2.21287	-1.18553	2.1022	0.310391	0.306794	-1.38374	0.162141	0.011296	1.23516	1.14054	-0.08112	-0.79659	-0.37295	0.2272
Hypoxanthine	3.31478	3.82176		2.58819	-0.26748	-4.11133		0.974804	4.18652	5.79771		4.00056	2.90138	3.52288	2.31398	2.43171	1.0099	-0.81947	1.90911	2.29861
NADPH				0.542733						6.79111			-1.88312	-2.88269	-1.94772	-2.2207		-1.53373	-3.04672	-3.43842
3-Methylindole	0.796173	0.296657	0.500925	-0.2219	0.310418	0.265213	0.454763	-0.36601	-1.05399	0.722152	-0.67056	-0.60221	1.02404	0.022817	1.59009	0.710462		-0.10425	0.179623	1.47626
Aspartate	0.316087	-0.36113	-0.19478	-0.36335	0.127121	0.008504	0.067709	-0.35911	-1.04072	0.701122	-0.51086	-0.52454	0.95654	-1.76673	-0.00724	0.210368	-0.49933	-0.2173	-0.64576	0.092087
Asparagine	0.249543	-0.14284	0.055575	-0.00421	0.172416	0.356656	0.08386	-0.19087	-1.18013	0.784565	-0.8776	-0.33877	1.53673	2.24454	0.019425	0.226137
Cystine	0.901527	0.705118	0.004954	-0.08494	0.213986	0.477699	-0.0068	-0.15352	-1.03643	1.36693	-0.91181	-0.29881	2.30628	2.4938	0.039918	0.649502	2.54108	0.01634	0.630262	0.807562
2-phenylglycine	1.09826	0.272419	-0.72964	-0.25514	0.108765	0.188073	-0.40019	-0.29438	-0.91498	0.801877	-2.04902	-0.41306	1.15678	1.47141	0.305811	0.617095	-1.09053	0.656308	-0.48137	0.440092
Pyridoxine	0.715877	-0.01542	-0.8996	-0.24296	0.095518	0.2317	-0.47664	-0.30103	-1.14632	0.787545	-1.92641	-0.41572	1.06454	1.41207	0.397931	0.572873	-1.10891	-0.31353	-0.52102	0.184525
CDP	-1.47457	-0.45122	-1.03455	-0.35565	-0.90002	0.420495	-0.56991	-0.16244	-1.02663	-0.5095	-0.90197	0.493779	1.74104	1.15084	0.360257	1.88759	-0.80931	0.128003	4.54503	0.20759
ADP	-1.43647	-1.09346	-0.94329	-0.17523	-0.73923	-0.30076	-0.58298	-0.49364	-0.58344	-0.90045	-0.15348	-0.00962	1.11	0.094609	-0.19088	0.261055	-1.80446	-0.11337	0.228752	0.028614
GDP	-1.36612	-1.06902	-0.66708	0.276699	-0.57174	-0.11839	-0.07991	-0.1486	-0.47637	-0.69878	0.035135	0.210998	1.68179	0.8868	0.43181	1.47222	-0.42751	0.40552	1.60296	1.20831
Glutathione disulfide	-1.09968	0.294916	-4.78196	-0.20088	-0.8234	-0.21283	0.093884	-0.86544	-1.82327	-0.31613	-0.90589	-0.70702	2.04267	1.55151	2.34647	3.70663	0.104664	2.5223	0.446269	1.9059
UDP	-1.41556	-0.20804	-0.07081	0.147485	-0.86619	0.512147	-0.067	-8.09743	-1.28197	-0.66103	-0.68711		1.54355	0.895942	0.53883	1.16917	0.021859	0.696162	0.970515	0.764861
alpha-ketoglutarate	0.351701	-0.20913	1.60303	0.915038	0.426087	-0.09691	0.891695	0.969028	0.800025	0.092222	1.30588	0.299222	1.46219	0.515302	0.11887	6.19769	2.02806	0.867708	-0.36331	0.197162
Fumarate	0.370911	0.126043	1.23602	0.307559	-0.45865	-0.00393	1.19449	-0.13026	-0.2208	-0.17597	-0.39173	-0.08641	1.16687	0.823338	0.859033	5.91661	-0.30041	0.745543	0.727248	0.370224
Gluconate	1.03602	0.480989	1.75962	1.83147	-0.06124	0.024813	0.799507	0.499612	-0.18337	-0.52807	0.322662	0.138843	1.26442	1.17393	2.373	2.28293	-0.40428	0.957358	0.80103	1.45943
Methionine sulfoxide	1.10786	0.879541	1.81235	1.50916	-0.05021	-0.03283	1.46744	0.706459	-1.00412	0.228774	-0.14329	-0.50177	1.67127	1.81291	1.44934	1.7774	0.62203	0.670229	1.39255	0.692495
Citrulline	-0.39148	-3.37702	0.239088	-0.30608	-0.11077	-3.34827	0.053291	-0.34047	-0.35878	-2.9709	0.231605	-0.25927	0.058334	-0.14497	3.37696	3.26457	-0.47126	0.430747	-1.27903	-0.20923
Succinate	0.162261	-0.59031	0.926337	0.188273	-0.11237	-0.08537	0.515861	0.190388	-0.01374	-0.45674	0.032272	-0.38925	2.11793	0.102475	1.7154	1.5295	0.331249	0.324678	0.219113	-0.25045
N-acetylglutamate	-0.28576	-0.23963	0.476667	-0.34026	-0.08232	-0.36606	0.566103	-0.49322	-0.21128	-0.51617	-0.18579	-0.50734	2.7225	2.49836	2.21331	2.81276	-0.31631	-0.00764	-0.783	-0.23172
Folate	0.394029	0.048437	0.193525	-0.11957	0.123782	0.245418	0.260158	-0.19909	-1.14928	0.763923	-0.27618	-0.33734	1.20269	2.61274	0.38052	1.50965		0.271135
Inositol	0.257337	0.055686	0.121861	-0.06841	0.049778	0.141499	0.126376	-0.16973	-0.84194	0.457597	-0.40957	-0.26199	1.3648	0.849627	0.562329	0.655594	-1.36956	-0.47968	-0.09834	0.137675
Ornithine	0.286583	-0.0049	-0.02546	-0.17938	-0.02391	0.298461	0.174137	-0.20922	-1.40315	0.700708	-0.81194	-0.31919	2.02595	1.89588	1.02055	0.830998	-1.26057	-0.36706	0.285529	-0.13636
Pantothenic acid	0.43775	-0.04201	1.14578	-0.42336	0.313186	0.441404	0.771077	-0.05061	-1.35101	0.615579	-0.65086	-0.23111	1.93705	1.2413	3.02933	2.57238	-1.35854	0.268231	0.377702	0.457329
Thiamine	0.296455	-0.00977	-0.18648	-0.07426	0.043563	0.226448	0.267331	-0.19937	-1.22345	0.665839	-0.08497	-0.27178	1.66871	1.63821		3.44527	-1.55125	-0.32812	-0.11674
Tryptamine	0.775844	-0.19321	0.658545	-0.21634	0.649395	0.306688	0.657699	-0.4136	-0.4653	0.985987	-0.23603	-0.36272	1.10048	1.71832	2.44977	0.853019
3PG	-0.57564	-0.77839	2.24827	1.15975	0.228786	0.541868	2.56611	2.17821	-0.10095	-0.34097	1.24342	2.004	2.69465	1.5208	2.9437	2.52729	-0.21877	0.863963	1.0836	2.12448
Phosphoenolpuruvate	-0.08257	-0.4888	3.72778	-3.81153	0.658701	0.89093	3.95209	1.90414	-0.13788	-1.38316	2.30147	1.67797	4.47601	6.32837	2.19414	4.80866	-0.3974	0.421852		1.27533
NADP+	0.039153	0.701674	1.42302	1.27438	0.394273	0.633596	1.74708	0.945193	0.147215	-0.93727	0.794101	0.79465	3.54715	1.64206	4.63624	3.95662	0.661391	2.2382	2.08541	4.75044
UMP	-0.90035	-0.5145	-0.07615	-0.06116	-0.4937	-0.44961	0.319053	-0.19281	-0.54081	-0.68191	0.120415	-0.48033	2.87918	2.00685	2.40682	2.18098	-0.98	0.06196	-0.00581	1.9044
Inosine monophosphate	3.30451	2.93107	4.10147	1.68956	1.32305	1.34336	3.68957	0.940101	0.71858	0.396356	2.17328	0.759699	5.31579	4.87825	1.21406	3.10577	0.783067	-0.31795	-0.14814	2.89394
R5P	4.20163	5.28452	4.40588	6.34738	0.987035	2.01914	4.59115	3.19762	1.12241	1.10491	2.1641	1.41831	7.88035	5.63251	-4.76351	6.00296	5.4214	4.72681	4.8923	6.57064
Ribulose-5-phosphate	4.82171	6.26488	6.13751	5.60229	1.19574	2.95565	5.92903	3.8565	1.62178	2.41457	4.48433	1.8962	7.6042	5.61806	-4.75254	5.95914	5.11547	4.768	4.79368	6.63616
6-phosphogluconate	2.73655	3.48015	4.80898	3.13317	0.651647	2.27201	5.36064	2.83938	0.797321	1.45085	2.87859	2.03976	5.81947	3.64896	3.74128	2.80475	7.08925	5.46368	3.52535	2.15164
CDP-choline	0.083666	0.211832	1.00265	0.231269	-0.62616	-0.66123	-0.17399	-1.38116	-2.51806	-1.74	-1.64535	-2.5645	-1.30225	-0.54209	0.267444	0.840187	3.44864	0.79846	-0.49353	2.14172
Glycine-L-leucine	1.28709	2.62059	5.08426	3.0997	-0.5372	0.044162	1.94779	0.074701	-1.74895	-0.99196	1.45609	-0.26531	1.42305	0.674499	1.37357	0.315313		1.38197	0.977699	2.22195
Sedoheptulose 7-phosphate	3.33842	5.48542	9.23457	4.04078	-1.06881	2.0759	8.40806	1.79855	0.137105	1.04679	4.73348	0.102359	6.75141	5.58993	5.21717	5.70296	6.33558	6.39445	4.5578	6.17954
Fructose-1,6-bisphosphate	-0.50169	0.612205	2.54837	1.7792	0.493802	1.43443	0.372116	1.86861	0.488633	0.736983	2.96774	1.96547	3.25392	1.09013	1.15745	1.51735	1.22127	0.257861	1.29062	1.54748
D-Glyceraldehyde-3-phosphate	0.709563	1.96805	1.2653	2.59961	1.37045	2.18946	2.00018	1.74824	1.44359	2.53947	2.16205	2.03562	2.67931	0.668379	0.729391	0.579552	0.835918	-0.09854	0.890574	0.339448
Hydroxyindoleacetic acid	0.795276	3.19779	2.49442	6.42405	2.29946	4.49148	3.42603	4.51233	1.47466	3.86883	2.81443	3.82659	6.43623	1.76803	1.02545	4.69935		0.664352	-1.68218	0.968938
Dihydroxyacetone phosphate	-0.11568	1.91346	2.35993	1.46678	0.17709	1.76919	3.39618	1.20864	-0.2432	1.33996	0.819525	1.28486	2.56313	1.47906	0.796244	1.05674	0.573064	0.565095	-0.42297	0.495566
Carbamoyl aspartate	1.28542	0.665437	1.74869	0.457701	1.86743	0.483674	1.68683	0.74622	0.973389	0.88366	1.00786	0.671396	2.9764	0.773585	1.08776	1.2451	0.453497	0.284097	-0.51372	-0.76446
Lactate	0.920674	1.67051	2.30979	1.93034	0.870164	1.33996	2.61703	1.64735	1.03031	1.52764	1.84499	1.18533	2.37291	0.499596	1.86515	1.59945	1.04871	1.49131	-0.13595	1.3171
Glucose-6-phosphate	-0.93487	-0.14946	0.729749	-0.25413	-0.29354	0.587604	2.21549	0.05107	-0.59958	0.406554	1.53788	0.438684	1.2319	1.28366	0.502541	0.250335	0.747083	0.530342	-1.94158	-0.55312
Xanthine	0.711997	0.464754	1.82347	-0.07355	1.41727	0.662609	2.05059	0.674593	-0.14844	0.956958	0.326303	-0.13156	1.49293	0.153256	0.195757	0.032723	0.487051	0.13688	-0.19208	-2.32606

## Sheet: 1b
OCR (pmol/min.)
Time (minutes)	100nM PMA						Unstimulated						TNFa 100ng/mL						Zymosan 500ug/mL
-19.5532	5.91291	1.19339	5.72089	30.3748	5.61526	6.45493	3.69445	5.4345	8.50077	7.2076	4.46287	7.48696	3.10252	2.28811	2.75335	2.13741	2.44798	3.98934	6.20909	4.35126	6.59203	5.49537	2.78464	4.14453
-13.0491	4.7283	0.998256	2.81689	25.5547	4.39875	4.13298	3.78166	3.06893	6.09196	4.1562	2.30173	3.61625	0.706429	4.50804	0.524598	1.05262	1.76147	1.49416	4.12244	3.9182	15.6865	4.84836	0.800547	3.65379
-6.52729	5.03134	2.79803	2.59779	26.3099	2.95636	4.42156	4.33702	2.9467	6.73346	3.1164	2.94713	2.90045	0.288393	4.20057	1.95787	1.42462	1.9186	1.49589	4.53656	3.72947	17.3916	5.86429	0.405482	3.48752
0	5.29391	2.43281	2.38681	25.8093	3.63936	4.31531	4.54169	4.11885	6.3985	3.16132	2.74585	2.1582	-0.426681	4.06607	2.19651	1.0273	2.25537	1.70032	4.72063	3.77646	16.1979	5.06608	0.827252	3.17637
6.57318	10.2063	11.9008	42.2475	51.878	64.4518	37.5933	3.64194	4.00099	12.0235	3.5077	3.68912	12.9538	6.05863	9.02563	11.8085	6.03598	6.51797	6.85512	48.8426	37.7966	82.1586	24.9283	54.537	34.4108
13.0227	17.6713	41.644	92.3746	86.9175	125.962	90.8712	4.53822	13.7059	8.63897	3.48154	2.6591	7.6858	12.6378	18.0999	25.6816	13.9445	12.2188	14.2051	179.58	174.697	169.505	152.448	162.743	143.565
19.484	40.6633	86.2029	147.151	138.105	165.497	146.97	5.04458	6.22758	7.06717	4.34175	2.40434	4.63661	24.2152	27.6256	34.5846	25.6751	24.5964	25.0058	190.739	182.604	169.588	174.355	163.786	153.172
25.9435	71.3002	138.244	172.599	172.82	168.209	169.574	4.73092	6.75637	8.15127	5.08413	3.31532	4.08953	30.4603	31.5223	32.6974	28.8146	28.7658	27.0134	174.896	169.056	151.737	161.397	147.377	141.535
32.4067	96.4317	171.781	176.881	187.988	160.798	172.69	5.76625	5.8712	7.96286	4.01044	4.25368	4.75352	27.7253	27.5298	28.303	23.8283	25.0019	22.7004	157.008	149.418	136.771	142.397	130.747	132.839
38.9096	109.693	183.041	171.125	189.648	147.325	167.169	5.68478	5.65512	7.67102	5.41392	3.55745	5.04592	21.396	20.585	19.9069	17.6374	18.3665	15.3253	139.077	135.044	119.557	129.341	115.042	119.009
45.4393	112.336	180.65	156.806	181.733	128.279	154.38	5.56853	6.3127	7.35181	5.12371	3.75193	5.59321	13.6874	15.6607	13.1678	11.9969	12.059	10.2617	121.322	119.036	102.96	113.616	98.4337	104.756
51.7822	108.657	169.964	136.177	168.176	103.366	135.524	5.3924	5.94242	7.52463	5.43001	4.36644	5.45846	10.2881	12.3959	8.90684	8.73159	7.25706	6.83911	101.091	99.1566	81.3894	92.832	81.0142	83.7917
58.2448	99.2664	152.632	111.628	149.186	78.4808	111.545	5.35769	5.7233	6.73603	4.89154	4.50206	4.7599	7.05081	8.50895	6.18297	6.57313	5.30028	4.39136	80.5283	77.5495	62.5113	73.6232	61.15	64.0433
64.7069	88.1979	130.584	87.6867	129.728	58.9116	87.2557	4.53981	5.81685	6.19005	4.29272	3.51511	4.96731	6.49214	7.2195	4.28426	4.46349	3.48128	3.88033	61.8898	57.7262	47.9322	53.3104	46.6066	47.2652
71.1706	73.6092	104.02	65.8698	108.965	44.734	66.0152	6.06565	5.45573	6.85468	4.77954	4.12952	5.23742	5.63041	6.1268	3.8452	3.86667	3.32313	2.90625	47.8125	44.0002	36.0914	39.1218	34.1607	35.7063
77.829	66.0295	86.576	53.4407	96.0331	37.0477	53.5573	4.91634	6.31878	6.73499	5.06031	3.55889	5.04656	4.73454	6.01185	2.8014	4.85064	2.378	2.77771	39.2486	36.4181	30.7273	31.1637	28.362	29.0771
84.1314	57.3046	69.4157	43.7511	83.8815	30.5646	42.8678	5.09957	5.44914	6.75092	4.95076	3.70658	4.59679	4.45856	5.53547	2.43927	3.8187	2.52729	2.61409	33.543	30.8838	25.8157	25.6519	24.2921	23.5261
90.6657	49.5793	56.5321	36.4156	75.7583	25.687	36.0239	5.54549	6.3271	6.56458	5.4366	4.25803	5.16835	4.33692	5.22956	2.78958	4.1527	2.60956	2.46039	28.0821	27.2322	22.9464	22.9044	21.3498	20.9003
97.2029	42.822	47.6927	32.3268	69.4756	22.288	30.7077	5.47651	6.21826	7.2586	5.00308	4.2272	4.94856	4.96136	3.86758	2.6839	3.55563	2.9406	1.96824	25.711	23.9427	21.0578	21.406	19.0787	18.9266
103.741	37.4262	40.5231	27.1692	64.7333	19.0472	27.5204	5.26924	6.14858	6.75424	5.56442	3.8075	5.49696	3.99006	3.13782	2.68311	3.54086	2.29019	1.92982	23.3171	21.5923	18.6655	19.2493	16.9512	16.7149
110.279	33.697	33.8655	24.6935	60.4607	17.1564	23.2604	3.83812	5.60813	5.86925	5.34543	2.93755	4.58044	3.00701	2.56733	1.70047	2.99161	1.35651	1.29407	20.448	18.6956	16.6906	17.165	14.7769	14.2739
116.813	29.9869	29.3268	21.4971	56.9055	15.5857	20.877	4.66781	6.67359	6.48177	5.86959	3.62382	5.29315	4.74697	4.34098	1.95016	3.70449	1.86655	2.64772	20.0452	18.9575	16.4871	17.7428	15.0066	14.3399
123.347	25.7981	26.0968	18.9388	54.8927	12.9385	19.1297	5.05517	6.47824	7.53984	6.76952	3.32854	4.6301	4.1635	2.68216	2.61306	3.26876	2.75651	2.37364	18.5771	17.5513	15.2802	16.1371	13.9921	13.8197
129.887	22.2209	22.1795	15.9723	52.0312	11.933	16.9618	5.39681	5.93849	6.29135	6.37276	4.31035	4.44974	4.32354	3.32534	1.60898	3.16246	1.97414	2.28307	16.881	15.622	13.7061	14.7276	12.3341	12.0289
136.426	19.4415	19.659	14.0858	50.7615	10.4936	15.7749	5.22807	6.0586	6.44524	5.17613	3.95106	3.94065	4.69214	2.04209	2.23762	2.88931	2.21584	1.92988	16.0657	14.6974	13.3915	13.9654	10.9819	11.7285
142.963	16.3995	18.4687	12.974	49.5132	9.08919	13.8675	5.18345	6.87396	6.49088	6.86019	4.0873	4.75242	4.16564	3.67638	2.84056	3.69465	1.91838	2.6499	15.3073	13.5734	13.1159	13.0877	11.2601	11.3545
149.505	15.1148	16.547	11.887	48.3996	8.5386	12.384	4.50337	6.88852	6.16512	5.88868	3.62195	4.35151	4.19574	3.25656	2.661	2.90418	1.51043	1.51097	14.7218	12.7452	12.045	12.6154	10.23	9.89714
156.044	13.2542	15.0479	10.1849	47.3428	7.31221	12.4587	4.79372	6.34941	6.19882	5.85888	3.77367	4.74605	4.26286	3.13765	2.07292	2.99824	1.98346	2.5499	13.4759	12.4707	10.8294	11.8592	9.64757	8.98448
162.587	10.8611	12.4908	8.99453	45.7683	6.10251	9.94125	4.13511	5.95222	5.47983	5.10743	3.43743	4.20029	3.47653	2.35096	1.71731	2.25835	0.255914	1.49837	12.478	11.0188	10.6713	10.6698	7.99232	8.31836
169.13	10.4906	12.0712	8.4177	45.9234	4.86218	9.79525	4.71574	5.7274	6.42649	5.95837	3.63611	4.14094	4.59148	3.11442	3.41375	3.1683	2.31105	1.70259	12.8046	11.4216	10.3182	10.7614	8.85051	8.79184

## Sheet: 1d
OCR (pmol/min.)
Time (minutes)	100nM PMA +5mM 6-AN						100nM PMA						100nM PMA +10uM DPI						100nM PMA +50uM G6PDi
-19.5532	-6.03656	11.3005	1.72195	1.26735	4.83661	5.73125	6.94829	7.43374	2.94407	6.74789	5.79125	7.4674	17.4731	12.6857	24.3929	1.03389	7.44169	0.179795	34.7504	0.415351	13.2665	12.7032	1.45293	2.55114
-13.0491	-6.18743	8.63485	-1.06089	-0.904249	3.10381	2.67196	3.19328	14.3974	-0.721867	2.46779	1.24289	4.05926	10.7618	10.9232	22.5858	1.46182	4.65971	1.89065	33.0982	-0.817154	1.87332	10.1235	0.771136	2.81185
-6.52729	-6.53898	7.85646	-1.07218	-1.48868	2.41586	2.70277	3.63439	11.5367	-0.283734	1.28351	0.017949	5.32435	8.52665	9.96007	19.7102	3.003	3.71157	1.88919	30.978	-0.974971	0.571003	8.48494	1.84865	2.9053
0	-7.52113	7.99572	-2.38438	-1.19181	1.50758	2.22076	3.06712	10.8829	0.896966	1.9646	0.541131	6.73857	8.24789	9.06968	20.1793	2.57995	3.38945	2.57835	35.8274	-1.02476	-0.768221	7.35425	1.33315	2.66014
6.57318	-8.90837	7.4826	-3.88673	-2.15799	2.79336	0.993159	37.1774	43.5625	35.2171	25.9252	33.2732	45.1131	14.4854	6.90291	27.1551	6.50015	7.51583	6.75021	40.8866	20.4771	16.3109	15.7431	32.8202	24.3823
13.0227	-8.03623	8.2236	-3.09023	-1.04834	5.53073	1.83884	91.9064	83.7663	86.4098	63.923	82.8636	87.9024	13.9836	3.7607	24.7951	6.60567	7.22913	6.3655	46.4633	29.3114	25.2003	24.1312	36.4463	32.159
19.484	-6.32977	9.1417	-2.9658	-0.811122	5.47681	3.47578	149.841	150.824	149.975	114.695	146.897	134.366	10.871	3.51986	23.1014	7.18003	7.7887	5.81654	49.8809	33.3241	27.1927	24.31	35.6718	34.6857
25.9435	-5.42011	11.3784	-2.5271	1.60963	8.10474	4.67499	181.89	191.642	184.797	156.131	186.325	162.427	12.275	5.68151	23.5191	6.16023	7.16934	5.39686	49.4414	32.0031	26.6425	24.8587	34.5669	35.8019
32.4067	-3.98813	11.8647	-0.26198	2.59667	9.7311	6.38472	187.192	201.397	190.612	176.468	193.988	177.268	12.1815	9.72325	25.0522	6.38474	10.6967	6.04631	53.344	32.2403	26.5388	24.6826	34.4907	36.9421
38.9096	-4.48042	13.0402	0.688438	3.55656	7.3674	9.03045	181.791	196.351	182.662	178.899	188.314	179.861	11.4524	13.6482	39.3238	6.1557	9.70454	6.82319	55.5999	32.994	24.2387	23.4134	33.0458	35.3859
45.4393	-3.59027	14.2559	1.51014	5.79331	7.86537	10.0608	173.063	188.31	171.779	173.326	179.649	175.13	10.2918	22.0828	33.1115	6.62265	15.3837	9.05871	77.1331	37.411	20.4944	23.2918	32.5904	35.572
51.7822	-3.84305	13.2297	2.18099	4.15299	7.28625	9.88248	157.389	174.134	155.944	161.977	162.09	160.175	12.0888	11.5785	41.5665	5.95211	11.7025	8.05484	66.6625	34.2043	13.7246	22.2117	30.7072	34.9194
58.2448	-3.64461	15.8296	2.09987	4.97568	7.1748	9.05507	136.583	155.351	132.538	145.995	140.585	139.377	12.5119	6.00562	49.2583	6.88693	11.3384	5.7873	65.0914	33.3382	8.83855	21.9792	30.051	33.8459
64.7069	-3.24295	14.6019	2.24697	4.6539	7.87358	10.1237	111.141	130.265	107.664	123.882	113.232	115.479	11.5474	18.5686	43.8342	6.54432	10.0794	4.6809	60.3478	32.653	5.88508	21.8801	30.1213	33.7458
71.1706	-3.53936	12.8926	1.99321	2.30704	8.20431	8.36346	86.4147	104.099	76.728	98.4655	85.5771	92.6645	13.745	18.6014	38.8558	6.22165	10.7749	5.3817	61.7234	31.0886	4.20126	20.7074	29.0903	31.9582
77.829	-4.16784	11.9447	0.659468	2.14691	7.71989	8.31782	63.7974	79.4514	55.2577	74.496	60.1129	71.2136	11.7749	17.0895	35.3781	6.19148	10.1308	5.28445	60.9581	31.0958	1.50136	20.4898	26.8508	31.8025
84.1314	-4.66586	11.6074	0.595661	1.71909	7.26783	6.87834	47.5359	62.3605	35.9331	57.3658	43.2429	54.909	12.1176	15.9517	38.3763	6.37458	10.5101	5.05282	54.2067	31.0413	1.15247	19.5361	26.0303	30.7163
90.6657	-5.96452	11.4438	-0.546962	1.39006	6.37126	6.44883	35.4985	47.8267	22.5335	43.1776	29.9766	41.5793	23.1379	14.9454	33.3135	5.9797	11.2119	4.33263	54.071	30.4161	1.18428	18.9925	26.0025	29.5699
97.2029	-5.92551	11.2603	-0.891633	0.275142	6.70748	5.45211	27.4748	37.3243	16.8793	31.309	20.5393	31.8259	15.9528	13.9198	40.8313	6.03554	9.52679	3.7373	53.0209	28.8255	-0.10511	18.2239	23.6206	28.1987
103.741	-6.11404	11.0662	-1.51287	-0.25755	6.8747	5.18402	21.3024	32.1936	14.4072	23.5691	15.9332	24.6472	14.9775	14.835	47.1753	6.26006	9.36933	3.7627	60.2852	27.6967	-1.18288	17.1709	21.887	27.347
110.279	-6.62459	9.7337	-1.88999	-1.24768	5.82505	4.40212	17.3631	26.8885	9.01543	17.6714	12.0128	18.5973	14.4683	14.2128	45.9629	5.54904	2.54005	3.55381	53.124	26.3302	-2.12848	13.6003	18.7246	23.6776
116.813	-6.40449	10.5797	-1.2791	-0.405243	6.10076	4.21357	14.4342	25.3215	8.35412	15.2759	10.4053	16.799	13.6016	11.9969	34.0971	43.9529	5.67054	2.32424	53.8333	26.0162	-2.13615	14.0013	18.2691	22.8834
123.347	-7.69195	9.75135	-2.53527	-0.922472	4.53672	3.41341	11.9689	21.7303	8.26969	10.9833	6.97277	13.1059	12.3104	12.4868	42.0782	32.0073	4.72165	2.34345	51.7675	23.5511	-3.07009	11.5912	14.4176	18.3566
129.887	-6.14042	10.1322	-1.40864	-0.944594	5.54106	3.53882	10.1615	20.6068	5.59433	10.5871	6.47813	12.1507	3.02052	10.5768	45.7431	27.9893	4.93664	2.98381	52.18	22.6094	-3.25257	10.5572	11.5838	16.0773
136.426	-5.84921	11.9693	-1.22939	-0.155594	5.22893	4.71013	10.0651	18.9069	6.84659	8.74557	6.01398	10.1464	6.21581	12.7652	33.6682	27.7402	6.09315	3.24066	49.792	20.8468	-2.74308	8.86787	9.55612	14.5165
142.963	-6.69507	10.3208	-2.29728	-0.706143	4.434	3.42604	8.56476	17.6963	4.63819	7.54451	4.87007	9.32699	7.85796	8.8637	17.4939	26.1345	5.92227	2.85148	49.121	19.0066	-3.46042	7.55206	7.26636	11.6953
149.505	-6.22943	10.7226	-1.70145	0.074986	5.06583	3.7514	7.79524	16.5661	3.27152	6.03228	3.59196	8.2643	9.29679	9.62173	24.7945	27.2089	6.24593	3.12318	48.3559	16.138	-3.90056	5.79091	5.06086	9.14383
156.044	-6.18425	10.6148	-1.67436	-0.531476	5.1746	4.34498	7.08625	15.3323	2.77167	5.70979	3.6285	8.21223	9.12063	7.05941	35.1208	27.4384	5.14506	3.16747	45.0334	17.5243	-3.14981	5.44537	5.08045	7.52064
162.587	-6.15915	14.3595	-1.48022	-0.66663	4.93921	3.46707	5.46387	14.57	4.75716	4.50117	1.82807	6.4624	8.03606	9.17268	33.2218	27.0175	3.40212	2.96793	43.3557	15.4094	-5.09361	4.03418	1.92906	5.45045
169.13	-6.62119	8.58101	-1.3324	0.129549	5.10215	2.60683	6.10982	13.935	3.01081	4.10064	3.143	5.95768	9.31279	10.9939	28.675	27.3968	6.02569	2.90245	41.9413	14.8454	-3.56059	4.26835	2.17753	4.10026

## Sheet: 1e
OCR (pmol/min.)
Time (minutes)	Zym 300ug/mL								Zym 300ug/mL +10uM DPI								Zym 300ug/mL +1mM 6AN								Zym 300ug/mL + 50uM G6PDi
-19.5532	-1.14436	0.714161	9.02188	4.10173	2.50596	33.678	5.0424	6.84139	7.41702	1.0152	-1.5729	9.37713	-0.202472	-3.40651	21.4859	-6.0291	3.49592	14.8456	-0.447243	0.056828	1.15167	8.28745	11.3941	2.17137	18.3864	15.0105	19.4381	-0.048546	1.64128	0.707099	5.08402	-3.71897
-13.0491	0.076933	2.06005	5.94878	2.67667	0.842548	31.5856	1.43955	2.94707	11.4417	5.43956	-2.31797	7.74924	-1.68753	1.10793	17.2426	-5.0625	5.17569	14.3683	-0.966797	-0.726468	1.99902	4.47625	11.9912	5.63738	16.3803	16.1411	13.8338	-1.19687	1.17989	-0.155742	4.52216	-2.84601
-6.52729	-0.662073	-0.034741	4.31916	1.98504	-5.11467	28.7035	-1.12696	-2.84412	-0.418984	5.99214	-3.85008	5.52957	-6.16841	2.45002	9.74528	-4.12238	4.44728	-16.2132	-3.30961	-4.13759	0.765501	-5.04834	-3.0083	2.08531	3.46144	13.6122	3.19698	-2.73075	1.56397	-1.54416	5.40656	3.56275
0	0.01188	-0.146581	4.43405	1.67729	-3.73068	28.8641	-0.447024	-4.199	-2.45851	0.514506	-0.615846	2.1402	-8.35465	3.30856	7.24385	-4.41249	1.29546	-9.76353	-9.71012	-5.15862	-0.662512	-5.49584	-2.4383	2.48429	1.23865	12.2446	1.91474	-0.812368	2.95819	-1.69318	3.74001	6.06055
6.57318	7.42047	14.981	42.4005	36.5994	14.1357	46.399	49.4165	54.4454	7.32576	1.17626	11.0183	-1.27873	-5.29919	4.42043	3.66224	-5.72322	14.8108	5.85705	-4.7472	50.3365	4.79114	5.02644	12.6491	28.9699	28.5194	19.148	14.3414	27.5188	18.7796	14.5146	5.97248	8.0371
13.0227	58.3539	85.7469	104.909	126.004	57.0814	90.0013	146.453	130.986	9.54309	3.3501	15.2607	3.27378	-0.519552	8.89808	7.14591	0.449588	31.7865	14.6692	6.88841	47.0816	24.1372	17.2425	46.1044	40.9478	43.6618	32.4018	36.6198	38.6053	35.757	34.4804	31.233	34.2253
19.484	82.9039	107.175	128.392	168.546	72.4097	105.651	173.734	140.318	-2.05327	1.72755	-1.60475	-0.451853	-3.97369	8.4693	7.7328	-5.58668	28.7815	15.1322	9.10009	41.9347	23.3764	11.0339	24.9721	44.2057	40.6116	38.1014	41.8169	35.8285	41.5065	41.4532	39.1226	44.706
25.9435	81.3882	104.676	122.451	168.808	77.0269	107.407	168.646	132.083	-2.08132	1.16012	-2.11738	-0.206263	-2.61866	-0.354989	7.78261	-5.69968	27.9746	16.3358	16.356	35.5467	21.2958	12.4076	25.8893	41.3765	44.3346	42.7577	43.3431	36.9623	39.8836	35.7472	42.5055	40.4939
32.4067	77.1536	95.4297	113.575	154.119	75.4494	103.201	151.867	119.269	1.16685	2.46014	5.37801	0.953577	-4.06786	6.57235	9.87464	-4.17453	29.4203	16.5203	13.4793	30.4132	22.4815	13.6004	26.5691	33.4511	48.39	36.4798	46.1415	40.1599	39.994	38.8053	44.6681	46.7228
38.9096	67.6757	86.1364	102.637	135.37	70.3564	98.1928	133.64	106.304	0.350659	6.15414	10.5129	1.18028	-1.23167	4.11078	1.93414	-5.15529	24.7995	11.8331	14.6497	22.4401	18.5458	11.1937	27.4263	28.9746	47.8304	36.2834	45.5674	37.7304	38.0548	37.1513	44.0529	39.3879
45.4393	59.9209	73.2222	80.653	117.344	58.0309	89.9102	111.885	84.0656	-1.35799	1.36231	11.334	-1.55946	-6.34982	12.6109	-2.5166	-5.55574	18.6558	9.25036	3.87826	15.8555	13.8093	8.82551	15.8524	23.4994	43.2412	34.6703	41.3341	36.1548	34.6028	35.5376	42.5195	46.9628
51.7822	47.7952	60.7646	68.0239	96.7864	51.5818	81.2107	90.8428	69.653	-2.22146	1.33244	0.019492	-0.58758	-2.50767	2.58063	-1.76419	-7.62445	17.2624	6.38805	8.99523	13.0516	10.2921	12.0319	11.3426	18.4972	42.3182	34.6172	41.9365	43.0647	33.7374	34.907	39.932	34.9069
58.2448	38.5983	46.839	51.1997	75.782	42.4466	73.1105	71.4946	48.2541	-1.3906	0.111158	-0.324786	-1.68739	-3.89437	10.0421	-1.52266	-5.75671	15.1606	5.6547	1.0505	9.01297	10.4867	7.79056	11.0117	17.1163	40.9861	33.3399	40.1636	39.5041	32.8937	34.0316	40.4718	44.0894
64.7069	29.1434	36.8448	40.874	58.0793	34.0906	65.0517	54.2596	38.9381	-1.04695	0.732565	0.843013	-0.374003	-3.80387	-0.260992	-1.0504	-5.50479	12.3516	3.34026	5.18398	7.47219	6.69726	6.07328	8.33004	12.3667	40.0873	32.1392	38.873	36.7334	31.0536	33.0274	38.6786	37.4388
71.1706	22.7759	29.2442	33.9054	45.491	27.8381	60.5181	42.9012	31.8739	-1.69406	-0.285728	0.150843	-2.06996	-3.04688	1.74086	-0.781543	-5.03852	11.0185	1.8758	3.17754	5.24858	5.31203	7.12017	5.72722	9.94516	38.765	30.1027	36.4675	34.9678	29.3724	31.3888	37.5984	35.4602
77.829	20.3051	24.5871	27.4777	36.7104	23.3011	57.0357	33.9829	26.4074	-1.6635	0.222533	0.286426	-1.59478	-2.79361	2.92624	-0.960164	-5.07605	9.48912	0.504484	1.70829	4.24549	3.99406	3.42599	4.45375	8.66003	35.9874	29.5793	34.6895	19.8855	27.9466	30.394	35.0843	34.011
84.1314	19.9541	24.7457	26.7005	33.7838	23.1047	57.9079	31.4751	25.6466	1.00405	3.21445	3.2123	1.68011	0.617495	5.54663	2.77602	-1.38838	11.9476	3.00815	3.42242	6.5328	7.29402	9.02199	6.3367	9.79285	38.009	31.5945	36.053	28.0306	30.3329	31.7624	37.1405	35.4682
90.6657	13.6904	16.7539	19.3075	26.081	13.8605	51.3369	23.6632	20.3377	-2.91468	-1.0477	-1.90003	-1.56497	-4.51915	0.39543	-1.71707	-5.84782	6.97413	-1.82137	-1.00456	2.43532	1.85845	3.64705	1.65186	4.5668	32.1294	25.8041	29.0481	23.9874	24.0397	26.8838	30.5958	27.8926
97.2029	14.5361	15.4797	16.4214	23.4512	14.5199	49.9046	20.8913	12.1526	-1.45483	-0.554301	-1.83522	-1.15711	-4.00152	12.7586	-2.58948	-4.27036	7.10196	-1.25962	-8.427	1.99968	3.31354	0.714138	1.91253	7.49741	31.2764	25.351	28.7658	23.4233	24.4782	26.9855	31.4934	38.4415
103.741	10.8007	15.4823	16.6597	20.5539	12.1064	48.6716	18.3388	17.7407	-1.52063	0.901504	-1.63983	-0.948174	-3.81972	0.082443	-1.78362	-4.88213	6.78389	-1.44468	-0.463197	2.45576	2.43592	2.8208	1.14094	5.98905	30.163	24.5807	28.4697	22.6807	22.3971	25.6974	30.0535	27.7967
110.279	10.3833	13.8416	15.3853	19.6845	9.7638	48.1653	17.0401	15.0319	-1.28177	0.118786	-0.893258	-1.06083	-2.18696	0.988353	-1.32227	-4.35429	6.25563	-2.06284	-1.11529	2.66243	2.20825	5.14563	1.17102	4.79755	28.6396	24.2824	25.6819	21.7811	21.5395	24.8202	27.8127	25.8415
116.813	9.31323	12.8502	13.4688	18.0235	7.5428	47.0454	16.0289	14.5209	-1.59852	0.39254	-0.904087	-0.816197	-3.04401	1.32223	-1.21013	-4.07545	6.7554	-2.25275	-0.669957	2.32608	1.25723	4.80955	0.875009	3.49918	27.1717	22.6694	24.1286	20.9773	21.1144	23.7739	26.0099	23.1702
123.347	10.629	11.7326	11.741	16.4711	8.11209	47.0996	14.6305	7.37434	-1.98231	0.107237	-1.27421	-0.612783	-5.14402	11.313	-2.05519	-3.52716	6.12865	-0.524261	-8.09552	1.06774	2.20957	2.86592	2.71179	5.87751	25.7484	21.2638	23.2955	20.1328	20.2996	22.7926	26.299	33.6688

## Sheet: 1f
Neutrophil OCR (pmol/min)
30 min.
CTRL	+G6PDi	+6-AN	+DPI
13.0996	nd	nd	nd
26.3957
30.6403
31.32

## Sheet: 1g
log2 fold change relative to neutrophils stimulated with the same stimui + NOX inhibitor DPI.
	Zym Donor P	Zym Donor EE	Zym Donor JJ	Zym Donor QQ	TNFa Donor P	TNFa Donor EE	TNFa Donor JJ	TNFa Donor QQ	PsA DonorSS	PsA DonorPP	PsA DonorB	PMA DonorM	PMA DonorR	PMADonorS	PMA DonorNN
Cholesteryl sulfate	-0.237318	1.33624	2.39094	0.0686453	-0.258271	0.911556	1.07009	-0.626224	1.16342	-0.110729	0.0722729	0.268403	0.443232	0.0774352	-0.295228
cADP-Ribose	0.357975	0.587355	2.72156	0.24737	0.221717	1.19102	0.953094	0.130118	0.445891	-0.110281	-0.217791	0.630324	0.640962	-1.25822	-0.853362
NAD+	0.405389	0.785994	2.52691	0.334301	0.183571	1.14983	0.954804	0.00798042	0.491031	-0.156425	-0.288683
Stearic acid	-0.199503	0.0313442	0.359528	0.133959	0.0136939	-0.13555	0.0840796	-0.242368	0.0475991	-0.0156093	-0.0804106	0.0847977	0.0225305	-0.000632154	0.245083
Galactaric acid	-0.0671257	0.457016	0.0359056	-0.0465951	-0.028798	0.203997	0.234061	0.253911						-0.0963483
dGDP	-0.215607	-0.288674	0.0432375	-0.080774	0.0579598	0.121517	0.392408	0.429915	0.150385	0.0454726	-0.342937	-0.365398	-0.318546	-0.301464	-0.424054
Ascorbic acid	0.151066	-0.137528	-0.460727	0.377857	0.143084	0.21365	0.139444	0.368693	-0.583271	-0.253083	-0.333462	-3.12377	0.0781622	-0.257496	-0.212986
UDP-D-Glucose	-0.139202	0.0990063	-0.335727	0.261973	0.102417	0.337421	0.307902	-0.0463612	-0.141426	-0.253036	-0.150826	-0.434947	0.138016	-0.201937	-0.709619
Orotate	-1.2719	-0.3817	-0.893347	-0.744601	-0.842058	0.451226	-0.123133	-0.805459	0.312954	-0.959373	-0.294365	-0.718556	0.306406	0.908376	-0.41239
Uracil	0.151929	-0.767607	0.496188	1.86441	-0.123708	-1.01831	0.0205433	0.220642	0.174066	-0.798804	0.116758
Glucose	-3.96086	-1.3006	-1.25323	0.0818997	-0.0454987	0.0955243	7.08888	0.397539	0.348343	-0.238589	0.0514509	-0.775986	-0.00588719	-0.439269	-0.0122469
Glutatione (reduced)	-0.756393	-0.0963869	-1.4635	-1.76746	-0.0325935	1.29413	2.18109	-1.04851	-0.325643	-0.442753	-1.05125	-0.680556	-0.223118	-0.103769	-1.3719
Cytidine	-0.760927	-0.3445	-0.507165	-0.338493	-0.14567	1.6766	0.352704	-0.277619	-0.259295	-0.497808	-0.38523	-0.0454566	-0.250751	-0.300628	-1.59081
Citramalic acid	0.164528	0.57102	0.237626	-0.125869	0.0924813	0.481878	0.612382	-0.0335325	-0.267005	-0.178184	-0.0722902	0.0641584	0.368428	0.0906752	-0.382884
N-Methyl-D-aspartic acid	0.0283349	0.073703	-0.298259	0.10984	0.048381	0.262068	0.028066	0.226569	-0.150582	-0.00251654	0.119047	-0.0110035	0.280063	-0.151995	-0.67354
Glycerol-3-phosphate	0.0545855	-0.44113	-0.442255	#DIV/0!	0.094503	2.4693	0.828138	#NUM!	0.339397	1.36482	0.373523	-0.64955	0.133404	-0.443736	-0.789157
FAD	0.300447	0.652376	0.923701	0.440254	-0.00347358	2.0462	0.782762	0.168682	0.240929	1.40137	0.0378111	0.893036	1.61914	0.550104	1.21994
Uridine	-0.684438	-0.373022	-0.314937	-0.447358	-0.311444	0.392672	0.587701	0.181214	0.691817	0.250187	0.266338	0.634228	0.371677	0.244577	0.432099
Coenzyme A	-2.49014	0.328542	-0.306053	0.0413552	1.64664	0.827428	0.302634	0.200117	0.125296	0.446181	-0.380778	-0.108203	-0.290403	0.425119	-0.18003
Hydroxyproline	-0.46169	0.116935	-0.948461	-0.0794239	0.412263	-0.0845206	-0.460671	0.840094	1.53641	-0.140816	0.0139619
NADH	-0.617742	-0.586811	#DIV/0!	-0.890588	#NUM!	2.29952	#NUM!	0.346095	0.718906	-0.624173	-0.864064		-0.342494	0.944274	-0.440611
CTP	-0.582368	-0.388485	-0.133643	0.160286	-0.186751	1.41544	0.815025	0.535864	0.52731	0.0779695	-0.485307	-0.81017	0.296163	-0.247605	0.087391
Citrate	-0.0557193	-0.0341214	-0.0475371	0.134772	0.0561595	0.438867	0.404279	0.125241	0.653955	0.479278	-0.0344116	-0.698665	0.381116	0.0786667	0.148406
Isocitrate	-0.0557193	-0.0341214	-0.0475371	0.134772	0.0561595	0.438867	0.404279	0.125241	0.653955	0.480009	-0.0344116	-0.698665	0.381116	0.233432	0.148406
ATP	-0.777383	-0.908317	-0.242679	0.00400821	-0.0191428	1.78188	0.51674	0.410227	0.445672	-0.168503	-0.285938	-0.510653	-0.246814	-0.323658	-0.489187
GTP	-0.673175	-0.564166	-0.319857	0.246879	-0.281666	1.63006	1.36998	0.859561	0.918664	0.0704494	-0.607897	-0.415749	0.3148	-0.212031	0.729942
UTP	-0.485571	-0.450161	0.08572	0.509032	-0.207843	1.86994	4.63817	0.60727	0.447998	-0.0272087	-0.35247	-0.205787	0.399898	-0.0619647	0.574196
Carnosine	0.0745152	-0.713588	-0.193739	-0.507238	0.230797	2.09829	0.231401	0.33797	0.0857142	-1.16502	-0.516359
2-hydroxyglutarate	0.0222691	-0.16094	0.358004	-0.00256873	0.14347	2.03241	1.25115	0.447734	-0.0226974	-0.135118	0.0961735	-0.0550853	0.326625	0.0430959	0.0216808
Citramalate	0.0222691	-0.16094	0.358004	-0.00256873	-0.0530156	2.03241	1.25115	0.447734	-0.0226974	-0.135118	0.0961735	-0.0550853	0.326625	0.0430959	0.0216808
Itaconic acid	0.0219912	-0.276449	0.282798	-0.0465967	0.102286	0.903454	0.702792	0.350081	-0.00177567	-0.374392	-0.402971	-0.18779	0.104492	-0.335758	0.0418449
Glutamate	-0.0728638	0.0496528	0.0719346	-0.153123	-0.0404112	1.86217	0.11754	-0.402141	0.290423	-0.23046	0.107707	-0.102967	0.341364	-0.046178	-0.1185
Nalpha-acetylglutamine	-0.259863	0.103447	-0.0222843	-0.0490181	-0.241172	1.73957	0.296948	0.142598	-0.515491	-0.237305	-0.353517	-0.0281949	0.210861	-1.09755	-0.201419
Acetyl Coenzyme A	0.170508	0.161166	0.654141	0.4809	0.278924	2.38665	1.11762	0.64484	-0.187017	0.212262	-0.347293	-0.276433	0.615912	0.0551468	0.0503039
ADP-D-glucose	-0.0465998	-0.0332806	0.0600002	-0.204848	0.316921	2.01116	0.608397	0.116361	0.00443749	0.217231	-0.0149049	-0.342219	0.171608	-0.133394	0.120537
UDP-glucuronate	-0.160251	-0.0901825	0.126477	-0.0374185	0.0799085	2.32895	0.625379	0.395277	0.252103	-0.0263824	-0.149415	-0.161815	0.283621	-0.072944	-0.126344
UDP-N-acetylglucosamine	-0.0307345	-0.00648792	0.129257	-0.0667831	-0.0668519	2.30805	0.722631	0.21672	-0.00632616	-0.145049	-0.0871553	-0.311595	0.346476	-0.14254	0.00503917
Glutamine	-0.0664683	-0.491325	-0.361364	-0.227811	-0.134878	1.30717	-0.333892	0.218098	-0.103786	-0.204655	-0.0155759	-0.0573595	0.304907	-0.172851	-0.23779
Tryptophan	-0.0704678	-0.916563	-0.222136	-0.501141	-0.0483642	1.52704	-0.3683	0.564072	0.217	-0.321833	0.101581	-0.627348	-0.127707	-0.327099	-0.954056
Arginine	-0.0203704	-0.663891	-0.273625	-0.114129	-0.172871	1.6898	-0.337588	0.324776	0.623962	-0.496417	0.0727904	-0.332904	-0.0167192	-0.564423	0.620831
Histidine	-0.247193	-0.706932	-0.500632	-0.315067	-0.307265	1.79439	-0.320204	0.435188	0.0680612	-0.643465	-0.232331	-0.350151	0.154649	-0.437486	-0.413739
Lysine	-0.0479301	-0.531223	-0.189476	-0.0930915	-0.2165	1.52296	-0.185846	0.350704	0.31334	-0.44463	-0.181954			-0.602807	-0.123171
Methionine	-0.0252646	-0.977242	-0.74565	-0.554898	-0.142711	1.63822	-0.459544	0.368232	-0.0733953	-0.771982	-0.518385	-0.652659	-0.0774904	-0.831003	-0.422355
Phenylalanine	0.054326	-1.00192	-0.326165	-0.226835	-0.0215528	2.16913	-0.205459	0.624451	0.33929	-0.252986	-0.103087	-0.872306	-0.0542963	-0.340374	-0.168676
Tyrosine	-0.0971608	-0.883125	-0.505725	-0.214576	0.0830617	1.9666	-0.178173	0.505202	0.12811	-0.426027	-0.164805	-0.745709	-0.35685	-0.797016	-0.596456
Valine	-0.155518	-1.29015	-0.496667	-0.137215	0.291749	1.46387	0.130893	-0.0561374	0.847082	-0.23438	-0.218162	-0.46707	0.64794	-0.0885979	-0.0440179
Acetyl-lysine	0.546055	-0.193467	-0.273515	0.117083	0.140088	0.890246	0.378424	0.209295				0.47639	0.174498	-0.511945	-0.234582
GMP	-1.25187	-2.41963	-1.12173	-2.33406	-0.938938	0.111722	0.0743647	-2.49613	0.663934	-0.0881018	0.0726385	0.355951	-0.456021	-0.274563	0.174319
AMP	-0.697468	-0.829815	-0.67108	-1.8119	-0.204701	0.199077	-0.352926	-3.09075	0.131191	-0.114755	-0.0811424	0.883301	-0.105336	-0.627186	-0.503398
dGMP	-0.697468	-0.829815	-0.67108	-1.8119	-0.204701	0.199077	-0.352926	-3.09075	0.131191	-0.114755	-0.0811424	0.883301	-0.105336	-0.627186	-0.503398
Hypoxanthine	-0.311286	0.824658		0.57649	-1.26246	-2.10412	-1.49301	0.20024	-0.304083	-0.166282	0.0382729	0.289529	0.542076	1.54219	-0.254001
NADPH				-3.96803				-11.3014	-3.94421	-1.79313	-2.86666		-1.57981	-4.02205	-4.62941
3-Methylindole	0.895005	-0.0593567	0.121059	-0.273292	-0.37187	0.142212	-0.20766	0.110205	-0.372985	0.122015	0.552227		0.462412	0.118181	0.998652
Aspartate	0.10895	-0.264872	-0.352459	0.1855	0.0135195	0.21925	-0.499068	0.413327	-0.327252	-0.674509	-0.236507	0.39937	0.106654	0.115726	0.251648
Asparagine	-0.113771	-0.576529	-0.399103	0.483584	0.0463441	0.184415	-0.614839	0.154968	0.470409	-0.288129	0.524917
Cystine	0.319418	-0.0463345	-0.383802	0.112179	0.00747219	0.0685138	-0.823105	0.552097	0.850423	-0.120359	0.242414	1.21659	0.409457	-0.299832	0.900626
2-phenylglycine	0.847073	-0.203329	-0.966817	0.0726975	-0.0487052	-0.481843	-0.775509	0.3926	0.499751	0.0573279	0.474744	-0.724093	0.965121	0.0030398	0.72936
Pyridoxine	0.463678	-0.413953	-1.05883	0.11297	-0.0215359	-0.478043	-0.848367	0.364924	0.459726	0.0366795	0.315859	-0.751668	0.331914	-0.243602	1.34576
CDP	-0.448763	-1.07827	-0.489615	-0.371392	-0.176404	1.07293	0.0504647	0.28315	1.06149	0.263901	0.00720232	-0.893474	-0.0235749	-0.0348109	-0.0528822
ADP	-0.713589	-1.10871	-0.633785	-0.794299	-0.176097	1.03375	0.251037	-0.297465	0.654052	-0.0713445	-0.260817	-0.572465	0.00522669	-0.214296	-0.152117
GDP	-0.755751	-1.30371	-0.674495	-0.0172235	-0.191379	1.15349	0.24035	-0.246758	1.03084	0.216627	-0.46799	-0.251201	0.0508768	-0.0944132	0.534215
Glutathione disulfide	0.0143651	-0.568458	-0.601199	-0.169862	-0.398456	2.10375	1.17159	0.547112	0.951373	0.728843	0.788669	1.65187	1.72102	0.21629	1.62641
UDP	-0.298583	-0.998228	0.0208206	-0.073378	-0.334666	1.22131	0.257459	0.0913501	0.837769	0.191992	-0.105783	-0.283414	0.184008	0.215116	0.326975
alpha-ketoglutarate	0.82741	1.29579	1.49238	1.51001	0.277006	3.20859	0.952487	1.61157	1.52393	0.282647	0.457041	1.76719	1.29179	0.815971	1.87726
Fumarate	-0.608072	-1.32573	-0.556711	-0.902387	-1.11263	0.681714	1.01826	-1.26583	-0.699972	-0.485283	-0.335529	-0.523115	-0.228554	-0.732488	-0.48719
Gluconate												-0.273025	0.735736	0.568305	0.250814
Methionine sulfoxide	0.539474	0.812317	0.625781	1.1975	-0.0841707	1.23351	0.744306	1.16408	1.15697	0.481679	1.03602	0.644358	0.886768	0.63303	0.152165
Citrulline	-0.755287	-0.0529397	-0.216605	-0.105521	-0.139902	0.982935	-0.223655	0.0876361	-0.372895	0.941542	0.522746	0.0257527	0.532751	-0.0176481	-0.265557
Succinate	0.511534	0.158512	0.820877	0.213742	0.187349	1.50859	0.749346	0.929505	0.560775	1.28692	1.48154	0.541922	1.02865	-0.0955088	-0.107339
N-acetylglutamate	-0.0183648	0.0568904	0.00395132	-0.0733335	0.920081	1.01745	0.674144	-0.122213	0.00016204	0.373938	0.433523	-0.154034	-0.0402822	-0.752136	-0.237003
Folate	0.130933	-0.431351	-0.510273	0.0918118	0.00872856	0.00130407	-0.575747	0.383066	-0.0755503	-0.414596	-0.671854		-0.223589
Inositol	0.0328296	-0.271859	-0.338781	0.0754505	-0.0437557	-0.0354918	-0.415645	0.254269	0.411722	-0.0434068	0.179636	-0.493668	0.100617	-0.196986	0.314309
Ornithine	0.115741	-0.47983	-0.616087	0.126708	0.0246392	-0.0340562	-0.57713	0.529952
Pantothenic acid												-1.01957	0.171965	-0.360222	0.460386
Thiamine	-0.0196938	-0.450933	-0.485296	0.186049	-0.150701	-0.10477	-0.466662	0.575467	0.948762	-0.108963	-0.0340234	-1.29056	-0.0847504	-0.0947255
Tryptamine	0.16306	-0.139831	-0.280609	0.0286658	0.60012	0.39486	-0.28599	0.306318
3PG	-0.213267	-1.25133	-0.385786	0.0963013	-0.0776581	1.81793	1.01858	1.40602	1.24043	-0.000418302	-0.227676	-0.967666	0.044094	-0.212001	0.832312
Phosphoenolpuruvate	0.0389332	-1.41654	-0.297104	-0.329165	-0.0971589	1.79399	0.963589	1.62768	1.11299	1.00115	0.402234	-1.20806	0.734521		0.91723
NADP+	-0.327763	0.0198383	0.0450739	0.720613	0.030435	1.966	0.868679	2.11348	0.620413	3.16872	1.42217	-0.154618	1.08273	1.7165	3.52112
UMP	-1.41385	-2.41515	-1.28521	-1.92103	-0.798696	-0.828987	0.136651	-2.18946	1.63117	0.285515	0.157483	-0.387751	-0.624378	0.0698216	0.773685
Inosine monophosphate	0.656504	0.106592	0.852801	-0.183493	-0.975058	1.46987	0.69928	-0.814701	2.35307	0.449678	1.00284	-0.748491	-0.100991	-0.561324	0.532561
R5P	3.82533	4.59167	4.95861	5.02237	0.575049	6.12514	3.88912	2.83163	3.58743	3.32872	3.55427	4.75487	4.37634	4.81793	5.90136
Ribulose-5-phosphate	3.98867	4.67103	3.57858	5.67537	0.574682	5.2499	5.45802	4.33367	3.56258	3.5026	3.54027	4.38311	4.22261	5.04666	5.79645
6-phosphogluconate	2.29139	2.2051	2.70728	1.72683	0.46976	3.16105	3.90372	2.05124	2.02417	1.11921	-0.304374	7.49526	4.03435	2.97792	-0.453495
CDP-choline	-0.296614	-0.29339	-0.258724	0.302531	-0.237737	-0.0613743	0.00237007	-0.842557				1.76552	1.22005	0.259516	0.415804
Glycine-L-leucine	-0.715067	-0.92666	-0.264706	0.596009	0.173713	-0.376419	0.591448	0.473792					1.23955	1.5099	1.44005
Sedoheptulose 7-phosphate	4.68055	5.27087	6.5676	6.39423	-0.148476	3.15185	6.73975	3.64816	3.98778	1.41709	1.97317	6.97034	6.00878	5.81673	6.68967
Fructose-1,6-bisphosphate	-0.921263	-0.57735	2.1167	-0.422891	-0.193187	1.85118	0.963251	-0.0535409	-0.0451535	0.121491	-0.745068	-0.164592	-0.229414	0.0366971	0.620396
D-Glyceraldehyde-3-phosphate	-0.252165	0.191175	-1.62592	-0.0321199	0.122533	0.360455	0.220334	0.0573972	-1.09843	-0.282435	-0.528193	0.131045	-1.76502	-0.208403	-1.80639
Hydroxyindoleacetic acid	-2.3305	-4.0749	-2.08989	3.29938	0.283791	-0.388633	-0.988333	0.6305	-4.84953	-0.753228	-0.0265784		-2.8112	-2.85389	-4.06629
Dihydroxyacetone phosphate	-0.229822	-0.247208	-0.804679	0.187925	0.0380107	2.29826	0.792242	-0.290698	0.035246	-0.129226	-0.0735184	-1.34447	0.293281	0.572123	-0.267715
Carbamoyl aspartate	-1.00695	-1.78065	-2.57839	-2.27855	-0.00746418	1.11914	-0.936632	-1.71084	-0.199964	-0.113995	-0.738645	-1.26497	-0.112121	-0.656749	-1.15246
Lactate	-0.817211	-0.788278	-0.88976	-0.587132	-0.180767	#DIV/0!	0.311692	-0.0248987	-1.06855	-0.367841	-0.197372	-0.303352	-0.0707021	-0.307842	-0.632984
Glucose-6-phosphate	-0.27271	-0.218214	-0.266846	-0.349447	-0.123338	2.24748	1.37113	-0.309975	-0.676069	-0.638805	-0.683912	1.05608	0.477915	-0.495065	-0.613297
Xanthine	0.452341	0.588409	0.533996	-0.107369	-0.150528	1.417	0.554794	0.800961	-2.31001	-1.95066	-1.85395	1.29637	-0.166326	-0.358873	0.452941

## Sheet: 1h
	6PG		Ribulose-5-phosphate		R5P		S7P		FBP		DHAP
Minutes	Fold Change
0	1		0.890532	1.10947	1.01501	0.984992	1		0.951755	1.04825	0.949934	1.05007
10	19.6167		13.4244	13.7233	14.6832	14.1898	31.7483		1.6391	2.05262	2.32988	2.29686
30	201.079		29.0849	28.5612	25.5252	23.5277	39.3499		2.88067	3.10845	2.44868	2.44546
60	234.097		25.4417	25.7735	24.6256	24.7951	32.2497		2.96887	3.29997	1.91577	1.86657

## Sheet: 1i
OCR (pmol/min.)
Time (minutes)	20nM PMA						100nM PMA						500nM PMA
-19.5532	8.60732	5.39622	2.82115	0.569716	1.51523	1.5974	6.94829	7.43374	2.94407	6.74789	5.79125	7.4674	15.6401	7.31724	5.57044	6.52544	7.32535	17.1247
-13.0491	6.75467	3.81107	1.39496	0.038757	0.86622	1.47735	3.19328	14.3974	-0.721867	2.46779	1.24289	4.05926	7.95692	4.24457	2.20169	4.96076	4.03221	14.0814
-6.52729	6.40923	3.50814	0.624796	-0.939513	1.7675	1.83651	3.63439	11.5367	-0.283734	1.28351	0.017949	5.32435	11.651	4.60176	2.48921	3.45366	3.78018	12.2581
0	5.39946	2.85242	0.885834	-0.315	0.66714	1.78685	3.06712	10.8829	0.896966	1.9646	0.541131	6.73857	14.6484	5.64349	1.95222	4.74409	3.81601	10.7448
6.57318	11.4781	6.12177	10.128	10.1778	4.18444	5.37271	37.1774	43.5625	35.2171	25.9252	33.2732	45.1131	111.448	112.85	104.253	81.9676	102.738	84.925
13.0227	20.0084	13.4342	18.6448	22.7789	12.2442	10.4455	91.9064	83.7663	86.4098	63.923	82.8636	87.9024	165.309	163.273	173.426	142.438	163.005	131.756
19.484	28.454	21.4845	29.0261	44.9843	18.8112	18.5626	149.841	150.824	149.975	114.695	146.897	134.366	191.096	185.773	202.866	177.782	189.191	167.796
25.9435	41.7167	34.0523	44.7945	77.4714	28.5296	35.4952	181.89	191.642	184.797	156.131	186.325	162.427	189.987	184.524	203.065	179.863	187.641	171.328
32.4067	55.5554	48.3677	57.9751	101.725	39.1331	55.733	187.192	201.397	190.612	176.468	193.988	177.268	178.728	173.353	191.647	170.655	176.602	164.475
38.9096	66.7737	61.254	68.2048	112.353	48.1005	70.2435	181.791	196.351	182.662	178.899	188.314	179.861	163.881	159.223	177.695	158.445	162.664	152.184
45.4393	78.1451	73.1132	76.4829	115.539	55.7283	79.4858	173.063	188.31	171.779	173.326	179.649	175.13	146.048	142.268	160.133	143.079	144.494	139.231
51.7822	84.6006	80.7048	80.1019	113.127	60.7576	81.2121	157.389	174.134	155.944	161.977	162.09	160.175	120.541	116.828	131.549	119.277	117.174	117.351
58.2448	88.4711	86.9681	82.1439	109.503	65.3426	79.9186	136.583	155.351	132.538	145.995	140.585	139.377	89.6251	89.4952	98.7802	90.0917	85.3764	91.7555
64.7069	90.8691	89.05	81.3216	100.201	69.4183	75.4878	111.141	130.265	107.664	123.882	113.232	115.479	62.5259	64.8584	68.4777	62.7315	57.7694	66.4653
71.1706	87.6666	88.3169	78.3328	87.097	71.1723	67.1159	86.4147	104.099	76.728	98.4655	85.5771	92.6645	39.8929	44.9508	44.8837	42.7291	37.5715	45.7679
77.829	83.8895	80.3573	69.9075	71.5389	70.8626	55.3925	63.7974	79.4514	55.2577	74.496	60.1129	71.2136	27.0585	31.1475	28.8614	27.5607	24.4294	30.0856
84.1314	79.9965	76.461	65.3954	60.4109	72.144	47.8492	47.5359	62.3605	35.9331	57.3658	43.2429	54.909	20.4141	26.677	21.3736	20.2243	19.5851	24.0347
90.6657	75.1612	66.3468	59.5762	48.4072	71.6256	39.1152	35.4985	47.8267	22.5335	43.1776	29.9766	41.5793	15.6685	26.9523	16.6214	16.7887	15.477	17.2201
97.2029	68.4103	58.1251	52.4292	38.059	69.0569	33.0445	27.4748	37.3243	16.8793	31.309	20.5393	31.8259	12.7333	22.7985	12.7304	13.8921	12.8244	15.3265
103.741	60.2098	50.0727	46.7337	30.788	66.0848	26.9341	21.3024	32.1936	14.4072	23.5691	15.9332	24.6472	11.9953	20.5484	11.9849	12.4941	11.0366	14.338
110.279	50.7051	42.0219	38.9717	22.7441	61.5597	21.6623	17.3631	26.8885	9.01543	17.6714	12.0128	18.5973	9.35282	18.0944	8.96015	10.4646	9.1721	11.4445
116.813	44.8298	35.1566	34.2341	17.2285	57.1002	19.7038	14.4342	25.3215	8.35412	15.2759	10.4053	16.799	8.97587	17.5216	8.96324	9.89768	8.35468	11.2337
123.347	36.5498	29.0484	27.8374	12.4246	50.5209	15.0707	11.9689	21.7303	8.26969	10.9833	6.97277	13.1059	6.69975	15.612	6.79348	8.04352	5.96664	8.32287
129.887	30.068	24.2992	22.5868	9.80041	44.2463	12.6195	10.1615	20.6068	5.59433	10.5871	6.47813	12.1507	6.15999	13.778	6.15972	7.45406	5.81579	8.7452
136.426	25.3752	20.0606	20.3844	8.26828	39.4724	12.089	10.0651	18.9069	6.84659	8.74557	6.01398	10.1464	6.69655	13.8401	6.47414	7.67455	6.40635	8.7451
142.963	20.9552	16.9327	15.7405	6.50566	32.4695	10.0952	8.56476	17.6963	4.63819	7.54451	4.87007	9.32699	5.25391	14.5254	6.05182	6.99719	4.995	7.96336
149.505	16.9159	14.4546	13.5193	5.11085	26.6192	8.60164	7.79524	16.5661	3.27152	6.03228	3.59196	8.2643	5.98576	12.2993	5.48508	6.70283	4.75644	7.88434
156.044	13.6448	14.1698	10.4718	4.20128	22.4154	6.35503	7.08625	15.3323	2.77167	5.70979	3.6285	8.21223	4.48221	14.8958	5.1583	6.018	4.46964	7.77532
162.587	10.8861	12.4592	8.75294	3.26577	17.5768	5.91655	5.46387	14.57	4.75716	4.50117	1.82807	6.4624	3.99281	12.7677	3.65448	4.92649	3.22836	7.00078
169.13	9.71792	11.4249	8.00402	1.72344	14.6354	4.30349	6.10982	13.935	3.01081	4.10064	3.143	5.95768	3.82876	13.2186	3.91261	5.1624	3.64258	6.21388

## Sheet: 1j
	6PG				Ribulose-5-phosphate				R5P				S7P				FBP				DHAP
	Relative Abundance
PMA Dose	CTRL		+DPI		CTRL		+DPI		CTRL		+DPI		CTRL		+DPI		CTRL		+DPI		CTRL		+DPI
0nM	0.494611	0.525268	0.61464	0.575332	0.337901	0.398344	0.546573	0.604467	0.352147	0.340015	0.285244	0.312606	1.0343		0.953119		0.061171	0.066466	0.173738	0.18632	0.121165	0.131819	0.424225	0.393771
2nM	0.840882	1.1969	0.44944	0.576817	0.662569	0.898156	0.617059	0.713906	1.01124	1.08346	0.56432	0.653789	2.13123		1.30911		0.336384	0.658517	0.48305	0.573415	0.337934	0.416661	0.486092	0.476039
10nM	6.42648	7.03301	0.926067	1.10383	14.2873	14.5237	1.01479	1.06627	21.1906	22.5639	1.08168	1.05112	67.0941		2.17726		0.704465	0.832595	0.710504	0.75104	0.726602	0.823832	0.726297	0.757648
20nM	11.602	13.4167	0.894257	0.377582	26.5016	27.301	0.950976	0.960202	23.4731	22.8947	1.2273	1.25446	61.454		0.903189		0.714324	1.03165	1.00962	1.11021	1.05035	1.03539	0.71624	0.752196
100nM	12.9789	14.1368	0.976101	1.0239	39.7455	42.2075	0.935011	1.06499	34.9558	34.7445	0.610868	1.38913	80.6955		1		0.975253	1.10435	0.963983	1.03602	1.3965	1.47612	0.990389	1.00961
1000nM	13.3172	14.0938	0.977481	0.924685	25.8134	27.8223	1.11101	1.92234	28.1677	28.6943	1.71221	0.041394	65.5392		1.08296		1.48633	1.50455	1.32587	1.30003	1.41387	1.39945	1.20968	1.1522
