# Supplementary material for: Switching to the cyclic pentose phosphate pathway powers the oxidative burst in activated neutrophils
Source: Nat Metab. 2022 Mar 28;4(3):389–403. doi: 10.1038/s42255-022-00550-8 (PMC8964420; doi:10.1038/s42255-022-00550-8)
Supplement: Source Data Fig. 2 — Statistical source data. [file 42255_2022_550_MOESM6_ESM.xlsx]

## Sheet: 2b
1-13C glucose labeling
DHAP	M+0		M+1		M+2		M+3
PMA +DPI	0.57027	0.55773	0.429178	0.442083	0.000107	2.22e-05	0.000445	0.000165
PMA	0.969738	0.970181	0.029895	0.02945	0.000101	0.000102	0.000266	0.000267
PMA +G6PDi	0.801821	0.799973	0.198027	0.199769	1.23e-05	4.53e-05	0.000139	0.000212
Lactate	M+0		M+1		M+2		M+3
PMA +DPI	0.550169	0.550452	0.446442	0.445659	0.002941	0.003486	0.000449	0.000403
PMA	0.950019	0.944279	0.049697	0.05423	5.65e-05	0.000253	0.000227	0.001238
PMA +G6PDi	0.765522	0.765455	0.234025	0.234265	0.000157	5.54e-05	0.000296	0.000225

## Sheet: 2c
U-13C glucose labeling
DHAP	M+0		M+1		M+2		M+3
PMA +DPI	0.100348	0.105692	0.008132	0.009491	0.021872	0.022119	0.869648	0.862698
PMA	0.066512	0.069195	0.008797	0.006563	0.037925	0.040021	0.886766	0.884221
PMA +G6PDi	0.127619	0.123191	0.013495	0.013092	0.04265	0.040445	0.816237	0.823272
Lactate	M+0		M+1		M+2		M+3
PMA +DPI	0.075277	0.073785	0.007383	0.007174	0.020531	0.020273	0.896809	0.898769
PMA	0.060147	0.056111	0.007798	0.008356	0.029997	0.030347	0.902058	0.905186
PMA +G6PDi	0.079606	0.082039	0.00993	0.010678	0.039358	0.03985	0.871105	0.867433

## Sheet: 2d
Ribulose-5-phosphate
	100nM PMA+DPI		100nM PMA
M+0	0.42509	0.412968	0.967595	0.971262
M+1	0.422452	0.427391	0.031582	0.027879
M+2	0.151386	0.159415	6.15e-05	6.92e-05

## Sheet: 2e
Glucose-6-phosphate
	100nM PMA+DPI		100nM PMA
M+0	0.354008	0.369652	0.893209	0.890796
M+1	0.533779	0.523446	0.105511	0.103913
M+2	0.11115	0.106003	0.000187	0.003891
