# Supplementary material for: Switching to the cyclic pentose phosphate pathway powers the oxidative burst in activated neutrophils
Source: Nat Metab. 2022 Mar 28;4(3):389–403. doi: 10.1038/s42255-022-00550-8 (PMC8964420; doi:10.1038/s42255-022-00550-8)
Supplement: Source Data Fig. 3 — Statistical source data. [file 42255_2022_550_MOESM7_ESM.xlsx]

## Sheet: 3a
Ribulose-5-phosphate
	PMA+DPI			PMA
M+0	0.124068	0.208066	0.255261	0.326972	0.322838	0.352391
M+1	0.256587	0.191004	0.184949	0.530205	0.50631	0.496119
M+2	0.32033	0.338608	0.31047	0.105402	0.11917	0.112825
M+3	0.120899	0.105223	0.101933	0.032528	0.046837	0.034614
M+4	0.177784	0.157099	0.147387	0.004295	0.004845	0.004051

## Sheet: 3b
DHAP
	PMA+DPI			PMA
M+0	0.528898	0.557153	0.538335	0.849238	0.792564	0.830004
M+1	0.017622	0.02146	0.022545	0.078493	0.100666	0.091737
M+2	0.446201	0.416136	0.432275	0.071191	0.104417	0.076338

## Sheet: 3c
Glucose-6-phosphate
	PMA+DPI			PMA
M+0	0.205011	0.352978	0.316969	0.401274	0.396755	0.457189
M+1	0.020756	0.0317	0.035279	0.251471	0.224802	0.253252
M+2	0.640718	0.504865	0.522288	0.299402	0.307372	0.245461
M+3	0.017795	0.022121	0.032137	0.032109	0.041578	0.035728
M+4	0.109481	0.082482	0.086647	0.014985	0.027685	0.007893

## Sheet: 3f
Glucose-6-phosphate
	M+0		M+1
PMA +DPI	0.38026	0.399152	0.61974	0.600848
PMA	0.905412	0.912234	0.094588	0.087766

## Sheet: 3g
OCR (pmol/min.)
Time (minutes)	WT						TKT KO												TALDO1 KO
-19.5532	5.14695	12.8655	14.5424	42.6007	15.7904	29.0841	24.215	10.8921	32.5842	16.6018	22.6741	31.4203	14.4031	14.7519	21.8097	28.3236	22.4395	7.87454	16.214	10.897	11.6468	17.6801	19.0541	11.7891	12.5991	11.5119	59.936	14.305	15.7092	20.0781
-13.0491	5.41523	7.64381	11.8051	35.2013	14.1629	25.5086	29.4408	12.6036	26.5645	14.8603	20.4964	34.6165	13.061	11.3879	18.8681	25.3902	20.2193	18.5874	16.0901	7.62907	17.3967	17.5339	16.238	10.3139	10.7906	11.7539	27.002	12.9913	16.6096	16.7761
-6.52729	5.84177	7.57041	11.4296	31.5744	11.5417	22.2792	25.986	11.7255	24.1485	15.1726	18.5538	30.2687	12.8119	11.6046	16.7954	22.1021	19.9066	16.5682	15.1355	7.62133	12.9506	17.5534	14.5805	10.9989	10.8793	12.5595	24.5785	13.7196	17.0081	19.4386
0	5.21533	5.29331	11.383	27.4396	10.9786	18.3058	24.4406	10.979	21.5906	16.5566	16.6458	29.2946	12.5329	10.9815	14.6339	20.4394	19.1482	16.2643	12.3294	6.53449	16.2168	16.0977	12.9467	12.3468	10.1389	12.704	22.5717	13.5463	16.499	15.9218
6.57318	55.6115	73.6476	34.9678	65.8853	42.657	66.9364	45.7783	28.1362	42.7139	31.8844	39.5161	32.4253	29.1249	21.3166	42.2948	28.8958	31.7122	19.2822	14.0636	8.83703	26.6281	32.7196	18.0859	32.3375	15.0224	13.8425	19.5364	18.2784	20.9056	21.9085
13.0227	79.8077	92.0908	55.0565	74.3354	61.8151	75.4699	35.5488	33.4909	31.2618	28.91	29.5665	34.0048	26.3297	29.4136	33.8671	30.3426	45.1133	22.5124	14.621	8.04532	31.6376	28.4916	20.4026	31.7867	16.3967	14.187	20.6056	19.073	20.5633	22.7964
19.484	87.3613	101.694	68.2569	76.153	70.0859	81.2339	30.8296	30.7628	27.7468	24.5873	23.681	32.8589	22.8902	29.4397	27.9148	26.3063	30.0944	21.8892	15.3278	7.77029	31.0399	25.8554	20.9346	28.4013	16.4957	14.135	20.5475	18.7495	20.053	22.2998
25.9435	92.6271	108.948	78.9255	77.5289	76.0106	86.3365	28.6724	27.3007	25.7156	22.9058	22.6297	31.0957	20.7653	27.5536	24.8635	24.8989	27.8003	20.2698	14.3258	8.46691	31.4711	24.5956	20.1439	27.1804	16.6641	14.0886	19.2377	17.9568	19.2154	24.0402
32.4067	96.243	115.347	87.9316	77.8783	84.1741	88.8849	28.1451	25.1631	24.2021	22.3296	21.8276	30.8419	19.9602	27.152	24.7361	23.2645	29.8426	19.4564	19.1172	8.69019	30.5257	23.4967	20.3886	25.9231	16.7798	14.5066	17.7729	18.3804	18.4675	21.3086
38.9096	98.8016	120.827	97.1978	78.7603	90.9398	91.4937	26.9381	24.5614	22.7645	20.2093	20.5807	30.7413	19.3169	26.0128	23.6137	27.1121	29.8138	19.2354	17.0766	8.86078	29.4999	22.5352	18.9721	25.0623	16.6004	14.0876	17.6203	16.9605	17.6629	20.5605
45.4393	101.104	125.983	102.599	80.7743	95.5462	94.1444	25.2408	22.5022	21.6404	19.4925	19.6387	30.2428	17.3183	23.7938	21.691	22.9539	29.5468	19.5385	15.1969	9.44014	27.5834	20.278	17.3707	23.978	15.8434	13.905	13.4499	16.986	15.6858	19.9355
51.7822	102.862	131.103	110.269	80.8233	101.567	96.2128	24.0677	21.531	21.1234	18.8925	19.4133	30.4423	17.9085	23.3234	21.8568	21.9877	30.7664	19.2036	15.2389	9.60731	26.7362	18.9921	17.69	24.0624	15.524	13.9329	14.7164	16.6474	16.0357	20.11
58.2448	103.84	135.18	115.937	82.5894	104.626	99.263	22.9727	19.999	20.9245	18.2548	18.4968	29.3435	17.7629	22.2316	20.8294	21.0231	11.4543	18.0958	15.006	9.51411	26.0019	18.788	16.0456	22.684	13.7621	13.5573	-5.9114	16.4224	14.2722	16.7325
64.7069	105.469	139.012	121.814	81.8002	107.79	100.319	22.5327	19.6919	20.2783	16.9056	17.2819	28.4199	16.5322	22.3175	20.6298	20.3966	11.0832	17.1629	13.7909	8.4055	24.929	17.883	15.1562	16.6815	14.3689	12.026	11.012	15.388	13.797	15.313
71.1706	105.371	140.539	126.038	81.7488	111.221	100.976	20.771	17.7234	18.5704	16.1092	16.9169	27.1998	15.8415	20.1931	18.9034	23.7589	15.7685	17.2355	13.4775	8.44311	24.058	16.2147	13.9402	19.5677	13.7998	12.1966	11.4767	13.5864	13.1826	15.341
77.829	104.137	141.02	126.39	80.5622	112.937	100.269	20.8205	17.0734	18.5214	15.4008	16.4562	26.5867	16.0135	19.0642	18.9704	19.9453	16.5347	16.0237	12.642	8.01826	22.1022	15.4153	13.3894	18.3971	13.2631	11.748	11.7157	13.7234	13.9246	14.128
84.1314	102.745	140.743	128.086	79.4616	114.655	99.2786	20.084	17.009	18.9021	15.2429	16.8828	27.5449	16.3241	19.3435	19.2464	19.0591	17.2791	16.2456	12.3556	8.95406	22.3603	14.8292	14.2534	18.5671	14.136	12.1175	10.8638	13.5418	12.886	14.401
90.6657	102.363	140.716	129.943	79.6821	116.062	101.227	22.1159	18.0984	20.2884	17.3557	19.4369	29.407	17.7671	20.5295	21.1851	20.5844	18.3359	18.805	14.4608	9.97587	24.4861	16.2391	25.4422	20.3815	15.754	14.1913	13.0617	15.1589	16.0977	15.243
97.2029	97.319	135.182	126.382	75.4364	113.385	96.969	20.8959	16.5066	21.4521	15.604	17.0878	26.9678	16.2485	19.7338	19.3	19.4012	17.136	17.7543	12.3541	8.62481	21.6993	31.9146	20.1483	19.1525	14.3313	13.4053	11.0864	14.0281	13.7109	12.8703
103.741	92.8277	130.545	122.576	71.9232	111.115	92.8462	19.7054	16.008	19.1085	16.2412	17.2367	27.2412	16.8744	18.2813	20.5521	17.4805	16.579	16.3425	13.025	8.47449	20.9914	19.2242	18.872	19.5881	12.7518	12.834	10.7181	13.7485	12.8156	12.8627
110.279	88.0469	126.153	118.682	70.3892	107.917	89.1276	24.9183	15.4622	17.5591	15.2271	17.0444	26.7525	16.5678	18.161	20.5583	17.401	16.9413	16.8594	12.1809	8.68107	21.3929	18.2742	18.6141	19.6959	14.2264	16.2042	11.3556	13.5157	12.376	15.8933
116.813	82.7496	119.829	114.288	66.1439	104.095	84.4239	23.6362	15.0188	17.4553	15.464	17.2088	25.0825	15.978	17.4857	21.0887	17.675	16.9848	16.7765	12.5406	9.28192	21.2714	16.7598	18.4228	21.7238	13.8445	16.0612	10.7684	14.1403	11.9025	13.5047
123.347	78.002	114.835	109.29	62.8576	100.271	80.4976	22.509	14.63	18.1635	15.9436	17.1136	24.2564	16.2924	17.7386	14.0251	16.3937	14.451	16.167	10.5916	8.80045	20.8826	15.9337	18.3015	21.2564	13.0905	14.0923	10.6622	13.6637	10.8544	13.9258
129.887	73.1198	108.099	104.23	58.6642	95.8681	76.8758	21.5868	14.4465	17.5241	14.712	16.6224	26.5779	16.0676	17.5243	15.1526	16.9738	13.863	16.1917	10.5567	9.24788	20.4186	18.2076	17.7823	20.3781	14.0758	17.5094	10.6871	13.7827	12.2752	14.3765
136.426	68.416	101.949	98.0536	54.9394	91.1359	71.7546	21.4674	13.1589	16.9187	14.427	16.7194	27.6537	16.7368	16.9198	16.4653	16.8493	14.4361	16.181	10.6941	9.3697	19.9351	13.215	18.6738	20.0041	13.4376	17.9979	10.2671	13.4686	12.0747	14.647
142.963	62.5431	95.9463	88.3151	51.825	86.1369	67.8837	20.8445	12.9461	16.203	14.0682	16.3092	26.4295	16.0716	17.3133	16.3304	16.034	14.2372	15.7707	9.82011	9.06672	20.1572	14.1412	18.1926	15.4154	14.3352	16.2725	10.2593	13.3701	10.2392	14.5244
149.505	59.1688	90.9758	83.3947	48.5423	81.4559	63.2125	21.6924	13.6743	16.647	14.4353	15.9938	26.9488	15.9024	16.8024	10.5338	16.738	14.0251	16.0828	10.6073	10.2568	18.914	14.7673	17.9094	16.763	13.8381	17.049	10.1199	13.6389	11.229	14.9924
156.044	54.7154	84.2298	78.3273	45.1496	77.4501	57.749	21.8334	12.7251	16.9038	14.7115	16.8408	24.204	16.1035	18.2089	15.8776	16.4582	13.8983	16.2524	9.70613	9.82371	19.4871	14.5621	11.1845	17.2137	13.5421	16.8822	10.0591	13.6831	11.2043	15.5658
162.587	50.1004	79.1993	71.2397	41.9074	72.8905	54.4364	21.0536	12.5412	17.266	14.888	16.3818	27.8454	16.1434	17.9777	16.533	16.6468	13.8714	16.0985	10.5637	9.35359	19.2653	14.3075	13.0022	17.2113	14.0437	18.497	10.192	12.9484	10.6157	15.9134
169.13	46.0577	73.7356	71.128	39.5876	67.7518	50.9559	20.8316	12.9465	17.0503	15.05	16.7062	27.699	16.1169	17.6708	17.2205	17.6436	13.9889	16.0072	10.2507	9.43488	19.1959	14.738	13.0529	16.8475	13.985	18.0597	15.3089	13.1618	11.0571	16.1226

## Sheet: 3i
DHAP
1,2-13C2 glucose Average Labeling Enrichment
PMA +DPI	PMA	PMA +G6PDi
0.907628	0.250177	0.489811
0.919226	0.297476	0.633747
0.949816	0.334073
0.930273	0.277395

## Sheet: 3j
DHAP
1,2-13C2 glucose Average Labeling Enrichment
WT +PMA +DPI	WT +PMA	TKT KO +PMA	TALDO KO +PMA
1.03594	0.432802	0.771356	0.680013
0.992434	0.277842	0.642138	0.624009
0.923192	0.226092	0.776152
	0.166009	0.62376
	0.314989

## Sheet: 3k
DHAP
1,2-13C2 glucose Average Labeling Enrichment
Zym +DPI	Zym		TNFa +DPI	TNFa		PsA +DPI	PsA
0.961963	0.487623		1.01108	0.991562		0.968872	0.339173
0.958221	0.275893		0.99207	0.944553		0.893822	0.247483
1.05603	0.371511		1.03581	0.633047
0.942	0.290105		0.926152	0.772018
