# Supplementary material for: Switching to the cyclic pentose phosphate pathway powers the oxidative burst in activated neutrophils
Source: Nat Metab. 2022 Mar 28;4(3):389–403. doi: 10.1038/s42255-022-00550-8 (PMC8964420; doi:10.1038/s42255-022-00550-8)
Supplement: Source Data Fig. 4 — Statistical source data. [file 42255_2022_550_MOESM8_ESM.xlsx]

## Sheet: 4a
Lactate
1,2-13C2 glucose
Min.	Labeling Enrichment
0	0.893015	0.898916
10	0.405208	0.407859
30	0.285624	0.270511
60	0.462788	0.447898

## Sheet: 4b
Lactate
1,2-13C2 glucose
Labeling Enrichment
PMA Dose:	0nM	2nM	10nM	20nM	100nM	1000nM	100nM +DPI
	0.968771	0.925294	0.48297	0.353988	0.281538	0.353805	0.976514
	0.957323	0.927905	0.491045	0.358308	0.289974	0.355505	0.978261

## Sheet: 4c
NADPH
Min.	Fold Change
0	1.04014	0.959864
10
30
60	0.448882	0.44819
NADP+
Min.	Fold Change
0	0.904567	1.09543
10	3.637	3.61912
30	6.04963	6.41209
60	8.10654	8.68706

## Sheet: 4d
NADPH
PMA Dose:	0nM	2nM	10nM	20nM	100nM	1000nM	100nM +DPI
	0.982297	0.582704	0.127249				1.07556
	0.94167	0.569754	0.129539				0.924437
NADP+
PMA Dose:	0nM	2nM	10nM	20nM	100nM	1000nM	100nM +DPI
	0.1458	0.232328	2.19538	1.81226	2.27596	2.03672	0.798123
	0.1572	0.259848	2.31656	1.86996	2.18728	2.10743	1.20188

## Sheet: 4e
Time (min.)
0	0.40102	0.3691
10	0.662234	0.606428
30	0.982566	0.95354
60	0.963782	1.00188

## Sheet: 4f
PMA Dose:	0nM	2nM	10nM	20nM	100nM	1000nM	100nM +DPI
	0.513483	0.630739	0.934265	1.22365	1.61341	1.4106	0.686723
	0.495841	0.6555	0.939186	1.38907	1.63587	1.4239	0.717668
