# Supplementary material for: Switching to the cyclic pentose phosphate pathway powers the oxidative burst in activated neutrophils
Source: Nat Metab. 2022 Mar 28;4(3):389–403. doi: 10.1038/s42255-022-00550-8 (PMC8964420; doi:10.1038/s42255-022-00550-8)
Supplement: Source Data Fig. 5 — Statistical source data [file 42255_2022_550_MOESM9_ESM.xlsx]

## Sheet: 5a
Neutrophil +PsA +DPI	Neutrophil +PsA	Neutrophil +PsA +6AN
1.02154	0.143252	0.476997
1.03555	0.196126	0.598329

## Sheet: 5b
Time (min.)	PMA						PMA+G6PDi						PMA+DPI						PMA+6AN
0	790.788	1533.6	4861.56	1698.41	240.641	3091.19	2650.92	967.206	1324.68	1142.08	4161.31	912.269	1897.27	1656.63	2033.45	5216.72	5489.86	5675.56	3240.53	5407.07	3233.56	2775.49	4579.14	1088.69
10	858.879	1593.96	4782.64	1107.26	439.498	1183.09	1746.39	1079.4	749.778	871.259	4026.67	824.06	1450.04	1313.08	3115.95	5626.82	4254.16	3929.18	3539.2	5683.3	3337.25	1868.64	3489.68	1146.72
20	950.957	1617.94	5053.46	1063.15	483.603	1805.19	1744.84	1179.22	743.588	809.358	4085.48	917.685	1589.31	1313.08	3333.38	5692.59	4377.19	3616.58	3552.35	6416.83	3613.48	1879.47	3619.67	1339.39
30	977.265	1906.56	5340.52	1163.74	560.98	2489.2	1829.18	2367.72	884.413	761.385	3940.78	774.539	1800.55	1301.47	4079.29	5952.57	4511.05	3695.5	3536.11	6694.61	3656.81	2141.78	3852.57	1210.17
40	1189.28	2329.03	5342.07	1343.26	542.409	2370.82	1858.58	2729.07	940.124	740.493	4027.45	808.584	1852.39	1282.9	3526.82	5988.17	5553.31	3796.09	6256.66	7433.56	3908.29	2372.36	4073.1	1690.68
50	1128.92	3044.76	5906.92	2035.78	984.229	1364.92	2055.89	3069.53	971.075	835.666	4744.73	877.449	1977.74	1262.78	3885.07	5708.84	5646.16	3833.23	6045.43	7341.48	3997.27	3130.65	4805.85	2950.36
60	4316.83	8748.19	8718.78	3591.04	4278.92	3010.72	2685.74	2946.5	954.826	858.879	6532.12	827.155	3006.08	1246.54	4258.03	5585.03	5415.58	4921.92	5047.27	9774.2	4549.74	3827.82	5882.16	4123.39
70	17146.6	29640.6	19244.3	12080	13088.2	25896.4	2588.24	2964.29	923.875	1289.87	4862.34	3764.37	2826.56	4576.82	4185.29	5675.56	6977.04	7942.7	5629.91	12124.9	5384.63	6453.2	6666.76	5453.49
80	56957.6	69881.8	47364.5	39425.6	43577.7	51853.1	2767.76	2914	4694.43	1280.58	5812.52	5415.58	2489.2	3917.57	4384.15	5812.52	6414.51	7974.42	6805.26	14347.9	7777.88	14183.9	8538.5	7672.65
90	132847	171106	97476.6	97812.4	90706.9	106017	3642.11	5497.6	1323.14	2495.39	5912.34	5248.45	1954.53	3967.09	5058.1	5170.3	7172.8	7674.2	9418.27	18062	14457	26388.5	12860	15565
100	273037	336950	219454	217765	199716	227830	4321.48	4593.84	2304.27	3170.89	6101.14	5147.86	1854.71	3981.02	5044.17	5863.59	7096.97	7555.81	15908.6	35258.9	25553.6	54110.9	26253.8	32456.3
110	484710	552136	408724	400106	362380	399858	6036.91	7300.47	2804.9	4580.69	8201.91	5426.41	1790.49	3916.02	5376.12	5612.89	7066.79	7545.76	34749.8	56865.5	44180.4	88907.9	46923.4	54641.7
120	696546	753615	621977	595476	558668	590484	10454.3	9335.47	7175.9	7958.94	11406.1	7372.43	1810.61	4195.35	5634.56	5811.75	7432.78	7743.84	56888	84757.4	74118.9	142666	75708.2	98562.2
130	876631	903474	809756	779923	735528	758128	15769.3	16208	13663.1	12613.9	17802	11575.5	1778.88	4352.43	5628.37	6137.5	9843.06	8170.96	88712.9	116164	130989	207100	110554	156598
140	1020745	1018540	952124	937631	873098	899201	27044.6	25648.8	25699.8	23906.2	25326.1	17949	1737.1	4402.72	5639.97	10194.4	11220.4	8012.33	123323	167504	195204	290034	154470	219935
150	1132181	1127358	1068175	1058918	984537	1018905	42748.2	40654.4	48525.1	39455.8	36169.6	32322.5	1908.88	4569.85	6217.97	10754.6	12201.5	9877.11	173504	231750	279868	384569	216516	307079
160	1222227	1207132	1159495	1152233	1075217	1111802	61966.2	53142.9	74231.1	59637.9	56265.9	46561.3	2356.89	4971.44	6512.78	12556.7	12883.2	10613	232439	299456	371830	482909	285376	404806
170	1293572	1270961	1233119	1222608	1149902	1177017	84469.6	66513.6	105614	81698.7	76743.6	73683.3	2884.59	5096.02	7279.58	12182.9	13594.3	11542.2	300064	376085	471959	576437	361738	505525
180	1347836	1321687	1291734	1284577	1212497	1243609	109687	84338.1	140595	111476	107700	101777	3186.36	6412.19	10272.5	13174.9	15558.9	12463.8	371258	452127	569821	666335	442802	596801
190	1390058	1356604	1337386	1327369	1253827	1289778	141088	103925	178757	151961	138093	138058	3338.02	7557.36	10101.5	14549.1	18887.6	13194.2	442666	527231	658543	746249	518772	678793
200	1430059	1394695	1375558	1366228	1295459	1330766	185522	143585	222762	197137	191313	190232	3210.35	8234.41	10795.6	15442	28849	14281.4	513575	597358	736717	820211	587435	750876
210	1459244	1431115	1407061	1398916	1332049	1364365	239790	205431	270292	253522	250268	257650	3574.79	10070.5	13696.4	17118	34846.5	14754.1	575617	655994	800483	883221	651906	818460

## Sheet: 5c
Time (hh:mm:ss)	WT unstimulated						WT +PMA						TKT KO +PMA						TALDO1 KO +PMA
0:00:00	26300.3	21287.8	15221.5	25119.5	18903.1	21164	11498.1	15965.9	10188.9	13345.9	11292.3	15735.3	25891.7	24005.3	20153.5	16287.8	15410.3	10967.3	11799.9	6481.06	5763	6524.39	5916.21	7113.99
0:30:00	29525.3	25775.7	18316.6	23503.9	18567.3	24799.2	12366.3	21307.9	13177.2	21021.6	14198.6	18197.4	29409.2	30633.3	25565.2	24237.4	22985.5	15432	11495	9299.11	8669.26	9209.35	7146.49	7691.22
1:00:00	28010.3	26589.7	19806.8	24104.3	20006.5	25170.6	13587.3	21106.8	12482.4	21321.9	19819.2	16722.6	28401.8	31261.7	29088.9	23624.6	25376.4	15784.8	12901.8	11010.7	10459.8	10678	7924.9	7285.77
1:30:00	26193.5	21352.8	16759.8	24311.7	17355.5	24743.5	17106.4	23658.6	15020.3	19348.8	20063.7	19797.5	27790.5	29153.9	25223.2	22586.2	25292.8	15696.6	13760.6	10664	10212.1	10945.7	7697.41	8313.33
2:00:00	27309.3	23494.6	16326.4	29336.5	18010.2	23151	19121.3	25275.8	15953.5	21230.6	20558.9	22241.1	23683.4	29256	24638.2	19088.8	23339.8	14672.1	16123.7	10546.4	8047.15	9860.86	8003.82	6770.44
2:30:00	24149.2	20973.7	14983.2	27779.7	17773.4	22649.6	19828.5	27197.8	18353.7	26057.3	19257.5	22793.6	23739.1	26756.8	21848	19503.5	21481.3	13588.9	15681.1	11063.3	8475.82	10484.5	7941.92	7067.57
3:00:00	24717.2	17677.4	16547.7	26140.9	17459.2	19966.2	25091.7	28948.1	22867.8	26173.4	22208.6	24177.1	22078.6	25449.1	22177.7	17603.2	18177.3	12530.4	16851	10548	8574.86	10722.8	7466.83	7219.23
3:30:00	23452.8	16858.8	15749.2	25357.8	15411.9	20215.4	25802	31908.5	28598.3	31277.1	28745.4	26351.3	19915.2	23793.3	19228.1	16911.4	16930	10193.6	13821	10229.2	7678.84	10798.7	7748.48	7050.55
4:00:00	23522.5	15555.8	15373.2	26786.2	14952.2	18208.2	34743.6	40271.4	33196.1	34821	36526.3	29622.8	18089.1	23024.2	17231.7	13947.9	15367	8837.94	13804	9645.75	8279.28	10746	7411.12	7067.57
4:30:00	21529.2	14823.8	16690.1	26368.4	14553	17417.5	42728.8	44900	41424.3	41484.6	45796.1	44587.4	18007.1	22121.9	18025.6	13055	13604.3	10127	11993.4	9664.32	8228.22	10281.8	7124.83	7658.73
5:00:00	21249.1	13590.4	13443.4	25888.6	12725.3	16558.6	48012.1	52756.8	46591.5	52908.5	54293.5	48213.3	19362.7	20295.8	14843.9	12982.2	12914.1	8779.14	12695.9	9319.22	7776.34	9955.26	7866.09	7593.73
5:30:00	18783.9	14081	14142.9	24757.4	11009.1	15291.1	57518.6	64677.4	59182.2	63817	66420	63114.4	18404.8	19718.6	14905.8	12422	11686.9	8881.27	12044.4	9404.34	7338.39	9596.23	8082.75	7185.18
6:00:00	18404.8	12686.6	13194.2	23502.3	10207.5	14556.1	67401.1	76096.7	72077.7	80610.8	74950	74402.1	20136.5	19825.4	13915.4	11238.2	11030.8	8627.48	12748.5	9156.73	7824.31	9521.95	7965.14	7377.07
6:30:00	18367.6	11459.5	11478	23486.9	9670.51	14150.6	74292.3	86537.9	81980.4	92457.2	84153.1	86457.4	19611.8	18621.4	13898.4	10173.5	10184.3	6939.12	11539.9	8574.86	7372.43	9265.06	7799.55	6920.55
7:00:00	18825.7	10283.3	15216.9	20606.9	11264.5	13641.5	81415.5	92339.6	90928.2	98362.5	97780.7	96878.4	17799.7	17709.9	13257.7	10055.9	10060.5	7355.41	11447.1	9241.85	7440.52	9269.7	7996.09	6598.67
7:30:00	18740.6	10187.4	14505	19611.8	9713.84	11351.1	88073	100692	98227.9	103570	106465	115690	18745.2	17182.2	13364.5	9042.22	9049.95	6377.37	12352.4	9362.56	6937.58	8565.58	7924.9	6741.04
8:00:00	17284.4	9220.18	13800.9	16849.5	9535.88	11117.5	94597.4	108935	101671	109847	110944	116258	17949.8	16789.2	13509.9	7335.29	8409.28	6156.07	12267.3	9022.1	6860.2	8672.36	7802.65	6502.72
8:30:00	17097.1	8983.41	13782.3	17980.8	10020.2	11620.4	99933.3	113479	110780	117267	120412	124692	18027.2	17030.6	12747	6798.3	8489.75	5475.16	11959.3	8172.5	6654.38	8697.12	7754.67	5439.57
9:00:00	16863.4	9593.14	11894.3	16781.4	8550.1	11637.4	100610	119435	113349	124106	125690	130840	15698.1	16775.2	11946.9	6561.53	7172.8	5784.67	10874.5	8016.2	5956.44	8410.82	7216.13	5866.69
9:30:00	15588.3	9189.23	11340.3	16174.8	8892.1	11527.5	107143	124697	116973	124655	128570	135734	15348.4	15944.2	12188.3	6713.18	6327.85	5165.65	10560.3	7715.98	5444.21	7941.92	7132.56	5733.6
10:00:00	14258.9	8440.23	10992.1	15113.2	8279.28	10975.1	107683	128261	116315	129889	130670	138462	15257.1	15787.9	11639	5677.89	6152.98	5179.58	10544.9	7463.74	4619.38	7307.44	7100.07	5475.16
10:30:00	12821.3	8124.53	10650.1	14214.1	7869.19	10599	108019	130700	119477	134932	130095	142031	14392	15119.4	9489.45	5645.39	6768.9	4846.86	9871.69	7174.35	5105.3	7488.5	6400.58	6850.91
11:00:00	12375.6	7369.34	9721.58	14002	8482.01	10271	110682	130573	123310	132886	132746	139302	13565.6	14689.1	8983.41	5029.47	5951.8	4020.48	8878.18	6693.07	4729.25	7031.98	5981.2	7089.23
11:30:00	11615.8	7426.6	10281.8	14172.3	7417.31	9617.9	109265	130853	122515	136226	133464	141170	14101.1	15145.7	9452.31	4477	6273.69	4291.3	10978.2	6363.44	4511.05	6536.77	5925.49	6601.76

## Sheet: 5d
CFU/mL	+DMSO	+G6PDi	+DPI
	30000	88000	67000
	34000	90000	80000
	22000	87000	86000

## Sheet: 5e
CFU/mL	WT	WT +DPI	TKT KO	TALDO1 KO
	7000	115000	76000	83000
	5000	122000	103000	73000
	47000	107000	94000	99000

## Sheet: 5f
Survival Proportions	dpi	p22 -/- PBS + DMSO	p22 -/- A. nid + DMSO	WT PBS + DMSO	WT A. nid + DMSO	WT PBS + 6-AN	WT A. nid + 6-AN
	0	100	100	100	100	100	100
	1				94.7368		90
	2						75
	3		55				60
	4	100	30	100	94.7368	87.5	45
