# Supplementary material for: Switching to the cyclic pentose phosphate pathway powers the oxidative burst in activated neutrophils
Source: Nat Metab. 2022 Mar 28;4(3):389–403. doi: 10.1038/s42255-022-00550-8 (PMC8964420; doi:10.1038/s42255-022-00550-8)
Supplement: Source Data Fig. 6 — Statistical source data. [file 42255_2022_550_MOESM10_ESM.xlsx]

## Sheet: 6a
6PG	BM	PC
	0.007121	0.022549
	0.004527	0.013649
	0.00425	0.017794
	0.005103	0.007492
Ribulose-5-phosphate	BM	PC
	0.019124	0.054457
	0.014171	0.013537
	0.01382	0.025116
	0.012694	0.008594
		0.0294
S7P	BM	PC
	0.040164	0.086354
	0.011581	0.038418
	0.016606	0.123775
	0.013899	0.038971
	0.010344	0.147177
NADPH/NADP+	BM	PC
	10.6173	0.010947
	11.1446	6.5331
	11.463	3.51096
	9.44436	4.942
		0.194497

## Sheet: 6c
Citrulline	WT*	WT +LPS/IFNy	NOS2 KO	NOS2 KO +LPS/IFNy
	0	922.509	0	0
		740.268
		843.893
Ribulose-5-phosphate	WT*	WT +LPS/IFNy	NOS2 KO	NOS2 KO +LPS/IFNy
	3.75588	102.718	2.51422	14.5
	3.65541	84.9654	2.10023	11.8221
		100.321	2.17853	9.79558
S7P	WT*	WT +LPS/IFNy	NOS2 KO	NOS2 KO +LPS/IFNy
	2.44681	144.635	3.11367	50.2924
	1.85103	130.737	2.27343	42.5234
		174.395	2.98006	44.4198
NADPH/NADP+	WT*	WT +LPS/IFNy	NOS2 KO	NOS2 KO +LPS/IFNy
	3.29521	0.976113	2.66936	3.08797
	1.65263	0.955112	2.83805	2.73639
		0.880553	2.56236	2.91865
*One replicate for WT has lost due to technical reasons resulting in no signal of any compound being detected in the sample.

## Sheet: 6d
Citrulline	Unstimulated	+LPS/IFNy	+LPS/IFNy +6-AN
		316.663	8.58396
		284.253	11.5268
		370.728	10.6698
Ribulose-5-phosphate	Unstimulated	+LPS/IFNy	+LPS/IFNy +6-AN
	1.29001	55.6966	16.9802
	3.97698	51.3085	22.157
	0	54.3057	24.2058
S7P	Unstimulated	+LPS/IFNy	+LPS/IFNy +6-AN
	4.36478	42.0898	below detection
	4.95339	42.5682	2.1614
	2.87959	38.5323	4.11431
