# Supplementary material for: Switching to the cyclic pentose phosphate pathway powers the oxidative burst in activated neutrophils
Source: Nat Metab. 2022 Mar 28;4(3):389–403. doi: 10.1038/s42255-022-00550-8 (PMC8964420; doi:10.1038/s42255-022-00550-8)
Supplement: Source Data Extended Data Fig. 1 — Statistical source data. [file 42255_2022_550_MOESM11_ESM.xlsx]

## Sheet: Extended_Data_1a
OCR (pmol/min.)
Time (minutes)	CTRL						100nM PMA 100uM 6AN						100nM PMA 1mM 6AN						100nM PMA 5mM 6AN
-19.5532	6.94829	7.43374	2.94407	6.74789	5.79125	7.4674	24.7214	-0.127179	3.34508	0.092297	5.10795	5.05863	6.40743	4.92796	6.64167	4.24344	5.97846	8.48124	-6.03656	11.3005	1.72195	1.26735	4.83661	5.73125
-13.0491	3.19328	14.3974	-0.721867	2.46779	1.24289	4.05926	13.2336	2.04619	-2.09541	-6.21566	9.14195	3.83997	3.74831	2.03314	4.05045	1.39501	3.06173	6.70103	-6.18743	8.63485	-1.06089	-0.904249	3.10381	2.67196
-6.52729	3.63439	11.5367	-0.283734	1.28351	0.017949	5.32435	9.95651	4.29847	-3.10677	-7.15261	10.2493	3.75035	0.721453	1.33622	3.19898	0.152906	1.90482	5.47485	-6.53898	7.85646	-1.07218	-1.48868	2.41586	2.70277
0	3.06712	10.8829	0.896966	1.9646	0.541131	6.73857	9.97429	4.76722	-3.43683	-8.46972	9.4351	4.25147	-0.02211	0.844678	2.98576	0.494803	1.00059	5.23055	-7.52113	7.99572	-2.38438	-1.19181	1.50758	2.22076
6.57318	37.1774	43.5625	35.2171	25.9252	33.2732	45.1131	26.051	71.8202	62.4075	35.2335	64.8468	47.8989	23.1179	13.896	9.16359	16.378	3.20346	6.42169	-8.90837	7.4826	-3.88673	-2.15799	2.79336	0.993159
13.0227	91.9064	83.7663	86.4098	63.923	82.8636	87.9024	47.1088	108.714	94.0177	71.9524	89.0104	90.2722	31.2883	23.3208	18.9451	27.8575	15.0503	19.5722	-8.03623	8.2236	-3.09023	-1.04834	5.53073	1.83884
19.484	149.841	150.824	149.975	114.695	146.897	134.366	59.4704	119.977	106.715	100.415	97.8552	110.312	37.3614	30.7664	28.4711	34.7189	24.5644	30.1807	-6.32977	9.1417	-2.9658	-0.811122	5.47681	3.47578
25.9435	181.89	191.642	184.797	156.131	186.325	162.427	63.9339	113.391	97.9314	102.501	91.6567	108.152	39.0061	32.0047	30.0842	35.7888	27.2116	32.6436	-5.42011	11.3784	-2.5271	1.60963	8.10474	4.67499
32.4067	187.192	201.397	190.612	176.468	193.988	177.268	82.2593	102.063	85.6595	93.5979	83.2142	99.3428	36.6664	30.0042	28.9041	33.4407	25.6812	31.1256	-3.98813	11.8647	-0.26198	2.59667	9.7311	6.38472
38.9096	181.791	196.351	182.662	178.899	188.314	179.861	61.732	89.6142	74.3858	83.2974	71.7756	88.5572	33.2854	28.3437	26.8052	32.1697	23.207	29.4135	-4.48042	13.0402	0.688438	3.55656	7.3674	9.03045
45.4393	173.063	188.31	171.779	173.326	179.649	175.13	56.7535	78.6872	64.911	73.3727	63.4716	79.575	29.6658	25.901	24.6014	29.4741	22.2583	27.3206	-3.59027	14.2559	1.51014	5.79331	7.86537	10.0608
51.7822	157.389	174.134	155.944	161.977	162.09	160.175	51.5074	69.4389	54.7947	63.9498	57.2043	69.2713	25.7497	22.3646	21.7749	25.6966	18.2934	24.2846	-3.84305	13.2297	2.18099	4.15299	7.28625	9.88248
58.2448	136.583	155.351	132.538	145.995	140.585	139.377	24.5985	58.1265	47.2542	55.041	50.5718	60.8513	21.9429	18.51	19.1161	23.2119	15.7657	21.8188	-3.64461	15.8296	2.09987	4.97568	7.1748	9.05507
64.7069	111.141	130.265	107.664	123.882	113.232	115.479	30.6641	47.2732	37.03	43.983	41.2692	50.2408	16.6566	15.8046	16.8646	18.5433	13.7087	18.4172	-3.24295	14.6019	2.24697	4.6539	7.87358	10.1237
71.1706	86.4147	104.099	76.728	98.4655	85.5771	92.6645	18.0651	37.1838	28.5163	33.9713	31.4402	40.6495	12.7276	12.0977	13.8472	14.2917	11.2137	16.2589	-3.53936	12.8926	1.99321	2.30704	8.20431	8.36346
77.829	63.7974	79.4514	55.2577	74.496	60.1129	71.2136	10.9892	27.9997	20.5755	23.7678	26.4676	31.6583	9.16972	8.70299	11.6855	10.4041	9.19286	12.7496	-4.16784	11.9447	0.659468	2.14691	7.71989	8.31782
84.1314	47.5359	62.3605	35.9331	57.3658	43.2429	54.909	12.6458	22.2138	16.5036	16.4539	24.0547	25.4073	4.72037	6.22759	8.34294	7.10735	7.13603	9.94405	-4.66586	11.6074	0.595661	1.71909	7.26783	6.87834
90.6657	35.4985	47.8267	22.5335	43.1776	29.9766	41.5793	17.9825	17.3669	13.3094	10.439	19.9109	20.2003	3.47619	4.39393	7.00196	5.21148	4.93659	8.52012	-5.96452	11.4438	-0.546962	1.39006	6.37126	6.44883
97.2029	27.4748	37.3243	16.8793	31.309	20.5393	31.8259	12.555	13.5702	9.90459	5.1086	17.6877	15.8063	2.30962	3.50624	5.40535	4.14818	3.29263	6.41157	-5.92551	11.2603	-0.891633	0.275142	6.70748	5.45211
103.741	21.3024	32.1936	14.4072	23.5691	15.9332	24.6472	9.8517	10.8102	7.64262	2.02855	15.9671	13.6815	1.49768	3.56124	4.69986	2.84175	2.81098	5.46326	-6.11404	11.0662	-1.51287	-0.25755	6.8747	5.18402
110.279	17.3631	26.8885	9.01543	17.6714	12.0128	18.5973	8.54579	8.046	5.09122	-2.81201	13.7817	10.3972	0.711653	1.73999	3.65426	1.39948	1.30123	4.21985	-6.62459	9.7337	-1.88999	-1.24768	5.82505	4.40212
116.813	14.4342	25.3215	8.35412	15.2759	10.4053	16.799	7.02179	7.69737	4.75375	-3.90074	13.2788	9.47852	0.135074	2.74986	3.80869	1.62629	2.06727	3.44387	-6.40449	10.5797	-1.2791	-0.405243	6.10076	4.21357
123.347	11.9689	21.7303	8.26969	10.9833	6.97277	13.1059	7.4654	5.89112	2.98507	-5.96299	6.77414	8.16075	-0.365652	1.61871	3.22226	0.572958	1.16528	2.22303	-7.69195	9.75135	-2.53527	-0.922472	4.53672	3.41341
129.887	10.1615	20.6068	5.59433	10.5871	6.47813	12.1507	4.44685	5.17241	2.66902	-6.37478	8.05682	7.70348	0.131417	1.5763	2.97451	0.803751	0.445843	2.72344	-6.14042	10.1322	-1.40864	-0.944594	5.54106	3.53882
136.426	10.0651	18.9069	6.84659	8.74557	6.01398	10.1464	5.00125	5.28141	2.74032	-7.19107	8.85829	7.50177	0.393747	2.01833	3.35332	1.9873	1.19301	3.3612	-5.84921	11.9693	-1.22939	-0.155594	5.22893	4.71013
142.963	8.56476	17.6963	4.63819	7.54451	4.87007	9.32699	2.93682	4.78416	2.14302	-7.7396	11.4172	6.81183	-0.251702	1.33237	3.05855	0.527115	1.28491	2.90291	-6.69507	10.3208	-2.29728	-0.706143	4.434	3.42604
149.505	7.79524	16.5661	3.27152	6.03228	3.59196	8.2643	3.82432	3.90009	1.98534	-8.12064	30.4762	6.50137	0.08137	1.69642	3.08703	0.666775	1.51705	3.40899	-6.22943	10.7226	-1.70145	0.074986	5.06583	3.7514
156.044	7.08625	15.3323	2.77167	5.70979	3.6285	8.21223	1.9987	3.78405	1.47539	-8.85005	27.1429	6.04294	0.365333	1.79543	2.77008	1.25587	1.12233	2.60808	-6.18425	10.6148	-1.67436	-0.531476	5.1746	4.34498
162.587	5.46387	14.57	4.75716	4.50117	1.82807	6.4624	2.71695	3.50179	0.962562	-9.48229	23.9118	5.61951	-0.138029	0.75441	2.30879	1.0425	0.799447	2.28153	-6.15915	14.3595	-1.48022	-0.66663	4.93921	3.46707
169.13	6.10982	13.935	3.01081	4.10064	3.143	5.95768	2.18829	3.1984	0.993555	-9.62283	21.2244	7.34204	-0.528815	0.976051	2.83429	0.285478	0.332403	2.25626	-6.62119	8.58101	-1.3324	0.129549	5.10215	2.60683
Time (minutes)	CTRL*				+25uM G6PDi						+50uM G6PDi						+100uM G6PDi
-19.5532	23.3275	1.36732	15.0766	9.1486	0.184305	2.54561	2.53158	1.49459	10.4355	-4.55615	1.35485	1.80866	2.85611	3.39141	-1.92009	11.5827	27.7233	1.69977	5.00945	-0.12516	-4.75165	26.9174
-13.0491	-0.48228	3.89772	7.15334	7.82201	-0.641678	-0.81201	-0.214206	1.30017	8.649	-2.56306	-0.062697	1.54949	6.83887	1.29605	-2.89693	15.0098	15.3143	2.88914	2.07224	-0.982228	-4.91762	-2.01742
-6.52729	-0.104046	1.00106	5.23735	7.68877	2.63855	11.8264	-1.55765	-3.28788	6.54681	-3.39638	-1.73209	1.92518	3.16052	-0.541222	-3.82747	-2.9962	10.3704	2.94819	2.33232	-3.33737	-4.83328	1.84576
0	0.616665	3.8174	8.43576	2.89134	4.78641	7.04875	0.239403	-0.915765	7.88613	-4.52448	-0.988533	-0.069547	6.78339	-1.04628	-3.36852	-1.03455	7.91608	0.994911	4.22157	-3.25362	-4.34801	-0.814136
6.57318	42.6799	53.0121	31.9185	50.1124	18.2613	17.7175	22.799	20.3267	20.546	24.352	12.631	20.2786	14.6681	16.8529	16.9504	26.5856	10.6969	14.1875	16.1456	14.1025	10.9101	7.80137
13.0227	80.5178	72.9152	59.4908	78.491	27.2402	25.6733	24.608	20.7832	26.2478	34.0497	24.1856	26.1383	-14.9213	25.8705	26.4113	34.8904	22.9157	11.7822	18.8503	17.2402	17.7213	15.52
19.484	120.439	109.336	86.6107	112.753	33.5601	32.6235	25.9454	29.4769	31.8763	37.7943	26.138	27.7166	-1.51054	29.738	26.2691	33.9166	22.8944	10.1986	19.4894	14.9907	14.0174	14.8433
25.9435	141.28	129.594	105.587	134.012	34.0763	33.6541	26.9962	31.5094	32.5628	38.741	28.5393	28.0972	3.71469	29.6503	25.4589	31.2775	19.387	12.0151	19.5482	16.5584	13.834	15.2924
32.4067	143.118	130.895	112.503	133.015	32.6229	34.3425	26.5492	31.4279	32.7967	38.7794	21.0256	28.0758	6.72334	30.4684	22.8453	28.9259	19.1484	11.9221	19.8933	17.8375	14.5012	15.2949
38.9096	127.055	115.037	103.713	107.552	28.4535	32.7344	24.3959	30.07	29.2734	34.8285	19.9062	25.5861	6.16684	26.4126	20.9366	27.2068	17.5782	11.1573	17.2168	16.1438	11.3194	13.0397
45.4393	111.807	97.3228	92.4294	97.9985	29.735	33.8277	24.4201	30.8837	30.2694	35.4221	20.7418	26.233	11.6627	27.4965	22.6219	28.5564	18.5174	11.8856	17.74	17.3244	13.2786	13.1502
51.7822	90.8575	77.0969	77.4018	77.4339	27.6718	31.7474	23.0091	29.4757	28.879	32.1274	19.3639	25.2457	5.33406	26.2187	21.8988	22.8405	16.0544	10.3328	15.4376	16.7982	11.0146	11.8405
58.2448	74.4886	62.5691	65.5766	65.9251	26.6086	29.9548	22.3618	28.2306	26.8338	30.293	17.7152	23.8282	6.20485	24.581	19.7307	58.3049	13.7527	7.88062	14.2615	13.694	10.624	10.1475
64.7069	67.095	53.3774	58.7573	57.834	28.5576	32.2344	24.5809	30.9449	29.0643	31.6234	20.5102	26.5395	6.46786	26.3614	22.4741	8.06605	17.8393	10.9028	17.111	16.8596	11.806	12.917
71.1706	56.7176	45.311	50.587	45.8014	28.3869	31.5043	23.6094	30.7535	28.1168	31.793	18.9936	28.7065	11.2185	24.6676	21.714	18.2833	15.1384	10.5844	15.7297	16.6512	12.1571	11.4383
77.829	50.4974	40.2185	46.8539	43.1696	28.8861	32.3807	25.1307	32.2375	29.4347	32.469	21.6531	26.3156	11.8692	26.365	22.7554	22.9253	16.3681	11.5253	17.0559	11.7686	11.2183	13.0123
84.1314	46.2	33.8209	44.0375	38.6439	28.5592	31.026	24.6104	31.6798	29.0235	30.7116	22.3893	25.2804	15.0405	25.3614	22.8243	22.2449	16.1593	11.2769	16.1091	11.813	13.3523	12.8707
90.6657	41.4723	31.4256	40.3796	35.2492	28.277	31.586	25.4023	32.3327	28.9594	31.0111	22.7903	25.7411	11.5567	26.1045	22.831	23.1745	16.9287	11.2703	16.7084	11.8808	12.3423	13.2509
97.2029	37.6505	28.8821	37.6736	33.3861	28.6384	31.9585	26.1603	33.3418	29.2329	32.0232	23.6233	27.2456	16.142	26.9821	24.884	24.9107	16.3841	12.9096	17.7921	12.6752	15.8851	13.4604
103.741	29.6585	23.3802	31.3811	26.5425	25.1618	28.1024	22.7134	29.3743	26.0673	27.947	20.7403	24.223	14.3516	24.3294	21.3268	22.5436	14.423	9.67667	15.0188	10.6673	10.6932	11.1466
110.279	27.491	19.6408	31.5879	23.8216	25.3673	27.0953	22.6697	29.1592	25.4015	31.7504	22.8218	25.2229	14.3414	25.0626	22.1798	23.3923	15.0538	11.011	18.3103	11.3731	13.7924	12.2712
116.813	24.0195	18.2075	28.0033	22.4217	25.2354	26.2708	22.421	28.517	24.7902	31.372	22.9952	26.5119	17.0331	26.6279	23.9882	25.1154	15.9713	12.4892	13.6818	12.1958	13.5419	12.9683
123.347	20.2908	14.5562	26.7968	20.7665	22.6458	23.8951	20.5421	26.8176	23.0107	26.2138	23.0496	25.8043	18.2097	26.2312	22.9192	23.6568	15.8683	11.9636	13.5598	12.4176	14.1316	13.2388
129.887	18.2415	10.6601	26.9397	18.7173	21.9224	22.8195	19.8815	26.0566	21.7509	27.4167	23.1328	26.2343	16.6133	25.6702	23.3616	24.237	16.6614	12.9605	15.1545	13.5339	13.5634	13.7206
136.426	12.4499	6.6881	25.4948	14.6881	17.4015	17.908	14.9018	20.6072	17.3933	22.091	20.2158	22.7174	13.819	22.358	19.8004	21.2695	13.3131	10.3757	11.9893	10.5875	12.4207	10.9653
142.963	13.8874	8.35697	27.8597	16.032	18.4276	18.6751	17.284	21.3737	18.3005	23.733	22.078	25.3645	16.7331	25.2624	22.1281	23.3834	16.7572	12.9245	15.9129	13.6683	13.8454	13.994
149.505	11.2953	5.4888	27.1325	14.0189	15.8839	15.9765	15.0072	20.0531	16.7442	20.2178	20.6997	23.3479	15.9915	23.5693	21.048	21.677	14.9242	12.1734	14.2881	12.4769	14.0723	12.3081
156.044	7.87066	2.8941	32.2097	12.3791	13.5564	12.9852	12.903	16.6258	14.1228	17.7696	19.7632	21.8347	14.3514	22.1571	19.6352	20.1192	13.4716	10.7511	12.9947	11.7844	10.9501	11.6994
162.587	8.07743	2.92834	30.8489	12.87	14.0754	12.8145	12.3293	16.6267	14.2646	20.2765	19.5467	22.1172	13.9075	22.8098	20.6314	32.6714	15.0189	12.7074	14.1019	12.2602	14.0741	12.5427
169.13	6.91047	1.55504	32.3347	11.3076	11.4263	11.5409	11.1895	15.4138	12.9126	17.9881	18.6106	20.5132	13.2131	21.067	19.0837	32.5196	14.4331	12.4053	13.1738	11.7949	12.3117	12.0471
*2 replicates from CTRL in G6PDi dose curve were not successfully measured because all readings were below detection

## Sheet: Extended_Data_1b
6PG		DonorL		DonorM		DonorT		DonorG		DonorP
	PMA	1.17231	0.827692	1		0.97055	1.02945	0.957296	1.0427	0.975168	1.02483
	+G6PDi	0.200412	0.178641					0.264046	0.276656	0.280441	0.300055
	+DPI			0.010987		0.128299	0.133873	0.071995	0.075521	0.103949	0.113741
Ribulose-5-phosphate		DonorL		DonorM		DonorT		DonorG		DonorP
	PMA	0.999408	1.00059	1.00909	0.990914	0.98399	1.01601	0.969958	1.03004	0.989962	1.01004
	+G6PDi	0.155996	0.153657					0.275124	0.288327	0.460409	0.456839
	+DPI			0.029808	0.021718	0.05132	0.051717	0.022818	0.02599	0.048839	0.049994
S7P		DonorL	DonorM	DonorT	DonorG	DonorP
	PMA	1	1	1	1	1
	+G6PDi	0.130741			0.254535	0.414354
	+DPI		0.008701	0.014746	0.012392	0.02776
FBP		DonorL		DonorM		DonorT		DonorG		DonorP
	PMA	1.00754	0.992461	0.961968	1.03803	0.959043	1.04096	0.93792	1.06208	0.962459	1.03754
	+G6PDi	1.3393	1.32353					1.36402	1.3647	1.11527	1.1587
	+DPI			1.18024	1.24464	1.09962	1.08849	0.927082	0.996359	1.02279	1.09003
DHAP		DonorL		DonorM		DonorT		DonorG		DonorP
	PMA	0.990502	1.0095	1.00066	0.999341	0.974382	1.02562	0.972285	1.02771	0.966347	1.03365
	+G6PDi	1.044	1.02949					0.805355	0.874656	1.15954	1.17477
	+DPI			0.936672	0.889668	1.32808	1.3302	0.689537	0.70292	0.997197	0.969785
Lactate		DonorL		DonorM		DonorT		DonorG		DonorP
	PMA	1.00146	0.998542	1.2659	0.734099	0.920083	1.07992	0.977784	1.02222	0.918942	1.08106
	+G6PDi	1.43383	1.44693					1.38402	1.26762	1.34374	1.09936
	+DPI			1.33581	1.43018	1.61254	1.65571	1.33337	1.39774	1.39682	1.31768

## Sheet: Extended_Data_1c
Ribulose-5-phosphate		Zymosan		Zymosan +DPI
	0ug/mL	0.399461	1.13482	0.33683	0.984941
	50ug/mL	2.47234	1.71185	0.401697	1.17191
	100ug/mL	14.381	15.5071	1.6237	0.376302
	300ug/mL	137.728	167.061	1.51492	3.25097
R5P		Zymosan		Zymosan +DPI
	0ug/mL	0.22655	0.640617	0.141027	0.877846
	50ug/mL	1.11551	1.50663	0.245149	0.764969
	100ug/mL	5.06608	6.74266	0.88228	1.11772
	300ug/mL	47.7639	59.5446	1.67435	2.743
S7P		Zymosan		Zymosan +DPI
	0ug/mL	4.30578	2.07576	1.4706	3.09978
	50ug/mL	4.57804	3.04839	5.26775	5.20018
	100ug/mL	9.90629	9.2297	1.80328	0.196718
	300ug/mL	48.1382	69.5489	0	2.51767

## Sheet: Extended_Data_1d
OCR (pmol/min.)
Time (minutes)	Zym 50ng/mL						Zym 100ng/mL						Zym 200ng/mL						Zym 300ng/mL						Zym 500ng/mL
1.30951	6.42621	-0.353591	4.64776	53.0472	4.79353	11.1118	1.38817	3.2394	7.62243	5.343	7.62747	9.91225	4.0827	7.43703	7.07485	3.73077	9.95058	0.332344	5.14237	5.37604	9.89796	3.30602	2.74062	0.68233	2.99904	10.1274	-57.6468	3.82904	14.7954	5.14827
7.77348	7.19916	0.73896	3.0853	44.0337	5.36738	10.985	2.56294	5.12101	6.15868	3.05285	7.26282	10.3428	4.5243	8.17829	4.70281	5.00858	8.32374	3.15785	5.56616	5.94174	9.97682	3.04755	4.98061	2.17737	4.57509	8.53564	-58.1408	5.40902	12.0829	5.58242
14.2349	6.36375	1.36667	2.63073	40.598	5.86109	10.3365	3.62417	5.59037	5.76364	2.50051	5.93156	10.1288	4.67056	11.9652	4.17684	5.94789	8.39378	5.21213	4.01279	6.75938	9.43589	4.35611	4.84189	4.00557	5.77183	8.48976	-58.9646	5.19081	12.4256	4.80822
20.6928	6.12851	0.741969	3.29546	38.1798	5.4817	9.38628	3.64846	6.07665	5.51322	1.41063	4.37219	9.82684	6.19983	12.0193	5.10063	5.49796	8.46975	5.30873	5.36111	7.04502	9.65419	4.80565	6.10799	5.08311	6.15831	7.12469	-58.7367	5.52143	9.65953	5.06099
27.2612	-11.794	-16.6373	-17.0279	27.6939	-12.3244	-5.24308	-10.7396	-11.4263	-7.15723	-14.5455	-9.13105	-5.3422	-8.27092	-3.52256	-2.2734	-3.89623	7.37246	32.6559	4.41109	-1.69909	13.1103	9.18318	12.548	13.9893	54.1607	42.4041	-6.63997	60.1663	67.8954	52.8574
33.6567	-6.70228	-13.1156	-12.7425	29.0668	-7.45081	-1.67544	-2.54582	-7.01495	0.531355	-8.52214	1.28527	0.860391	50.9624	43.1906	97.7442	61.6681	77.7905	99.5623	134.74	119.833	102.992	79.526	123.32	105.073	186.832	142.119	143.275	129.833	140.497	166.679
40.1916	7.58532	-11.3644	-10.8786	31.4242	-3.78637	0.316839	13.8057	-0.601384	12.0808	9.27813	18.016	18.7893	133.392	127.286	142.823	129.159	127.943	138.569	163.873	167.362	139.457	101.559	144.393	139.573	188.839	139.523	148.471	124.302	131.413	171.186
46.6779	30.121	-3.61227	-1.12109	39.0783	7.4288	8.74261	49.4405	39.6897	43.501	63.9408	61.4037	66.9493	156.275	154.247	153.816	144.298	140.485	147.272	163.021	166.342	142.9	102.982	143.912	139.882	169.742	126.193	127.515	109.206	115.494	156.321
53.1398	35.5142	2.3583	9.27398	45.9326	14.5208	17.8995	63.647	75.2918	65.1669	88.5896	87.2075	96.4924	149.012	150.376	146.066	142.881	132.887	139.696	145.409	152.267	131.649	90.4169	129.377	125.215	146.149	107.129	101.135	93.4041	99.3275	133.423
59.6075	39.326	6.96317	13.9896	50.9266	21.9878	24.8417	64.8858	92.6857	77.0369	95.7532	96.957	105.747	135.369	139.495	134.5	129.653	124.562	126.76	127.147	133.413	116.077	77.7513	112.129	109.995	124.634	90.0314	75.0137	77.7155	81.4411	113.964
66.1204	40.0527	11.3859	18.9758	54.8324	26.118	30.0624	62.1135	92.8984	78.0409	93.5479	95.894	104.801	117.208	121.574	119.5	113.979	111.76	112.894	109.606	118.349	101.377	65.9798	96.02	93.6546	96.9198	68.255	44.8057	59.401	61.864	90.9236
72.658	40.3796	14.7954	21.4943	57.2797	27.5611	33.2442	57.0561	87.9481	74.6804	86.3628	90.9873	97.5535	99.4573	105.263	102.108	97.2306	100.892	95.2592	85.2736	95.222	82.6847	51.1227	74.9223	74.2462	70.6761	47.9549	15.3016	39.9903	42.8648	65.9076
79.1992	36.9529	17.995	22.8806	59.2834	28.4529	33.2345	48.9213	81.2284	67.1634	77.0007	83.2761	86.8874	78.6254	85.6038	81.1084	76.1101	82.1497	77.9192	60.968	72.0656	62.2795	35.0653	55.7318	52.9048	50.1926	30.533	-8.12502	28.2	28.5875	44.5108
85.7409	34.6849	20.0714	21.4156	59.8422	27.1256	33.0196	44.4042	72.1469	60.5285	67.4325	73.3298	77.5241	59.3843	66.5949	63.3779	57.0305	66.5883	59.6432	43.8882	52.93	46.1943	23.8654	40.2059	37.5328	34.4628	21.9815	-22.4131	21.0601	20.5344	31.8926
92.2872	31.6444	20.0313	22.1393	59.6182	25.344	31.8251	36.0222	62.3942	52.296	56.8859	63.6814	66.054	45.301	49.9858	49.3938	42.4346	51.9829	45.2555	30.6868	37.6508	33.8241	16.6063	28.2703	27.3015	25.362	16.4965	-30.9057	16.3827	14.8474	24.2307
98.8306	28.7774	18.5664	19.7835	59.4638	22.024	29.7588	32.8355	50.7618	42.9792	45.9055	53.0431	55.3586	33.91	40.0749	38.0073	30.7217	40.163	34.9156	22.7552	28.4929	26.188	11.3981	22.0565	20.6167	20.0689	12.5902	-35.4798	13.5713	10.1776	20.3962
105.376	21.5642	15.203	13.9874	54.5851	17.04	25.424	22.3551	39.5751	33.0724	33.7273	40.1003	42.6109	22.8897	29.5987	26.0759	20.5217	30.907	23.4539	13.5956	18.4592	17.298	4.7155	13.9433	13.1848	13.2878	6.94733	-42.0072	9.77332	4.01431	12.1145
111.92	20.1429	14.988	14.1208	55.3886	16.4233	24.4767	19.6027	33.0201	27.623	27.5073	34.2905	36.9177	18.5753	23.7386	21.448	16.6018	26.9673	19.4677	12.1389	16.0282	16.6781	4.03499	12.4185	12.0124	12.9021	6.70477	-43.2539	10.235	3.33223	11.6533
118.464	19.9711	15.6658	14.1786	56.6973	17.054	24.9074	17.7921	28.1685	26.7063	24.2037	30.0698	32.3164	17.5933	27.8989	19.0198	15.4329	26.2281	17.9744	11.5858	15.0152	14.823	4.90112	11.4756	12.7138	17.5731	7.27552	-43.2015	11.3415	2.61808	11.8132
125.009	14.6658	10.6026	8.73401	52.6281	11.9431	21.2168	11.6413	20.0877	18.9581	16.2544	22.5075	24.7937	11.7089	15.7425	12.2136	9.35885	20.2681	11.2811	6.62833	10.2979	10.811	0.359823	7.75637	7.29921	12.3717	3.27523	-49.0839	7.30372	-2.44943	6.95514
131.549	12.9141	10.2889	7.61065	52.1311	10.5085	19.7489	10.9169	16.6619	16.33	13.1089	19.3559	21.7962	9.44321	13.7369	10.8038	7.21559	17.8591	10.1145	5.33515	8.21815	9.00591	-0.009114	5.60317	7.17373	13.4144	3.10589	-50.3707	6.74771	-4.28043	5.91189
138.091	10.1718	8.46922	6.1594	50.8994	9.1029	17.6116	9.16309	13.1552	12.8363	9.61161	14.8988	17.9533	7.91693	16.0384	8.4888	6.05366	16.4926	7.25277	3.4304	6.23798	8.31782	-1.5472	4.41034	5.44778	7.6024	1.75985	-50.6181	6.01893	-6.00279	4.55286
144.636	7.4925	4.27434	1.41368	46.4625	3.31462	13.4535	3.92626	7.58709	7.94315	3.52545	9.56558	11.8692	3.64198	7.8661	3.14534	1.43969	11.6076	2.58008	-0.089116	2.06913	3.58397	-4.99947	0.216879	0.104002	4.43975	-2.37012	-55.7587	1.26823	-10.2899	-0.264444
151.179	8.9195	6.09898	4.30142	50.4202	7.35973	16.6851	7.41351	9.30021	10.1919	6.00673	11.8702	14.4037	6.50599	11.354	5.78484	4.40941	15.1327	5.95156	2.28539	5.89102	6.74839	-0.936866	3.79594	5.29697	7.76473	1.93373	-50.9485	5.68393	-7.05595	3.48427
157.724	6.19309	3.19205	1.60938	47.9209	4.52481	14.1216	5.70526	6.46985	8.05002	2.21121	8.72718	11.5243	3.95876	10.614	4.26363	2.30337	14.4757	3.27962	0.765121	4.77914	4.81764	-2.85276	0.930288	3.71698	7.82964	-0.297805	-54.3027	5.60791	-9.73908	1.89104
164.272	4.30447	2.43381	0.443807	47.1774	2.45322	13.118	4.80683	4.71049	6.53823	0.101859	7.03112	9.60739	2.11163	9.18091	2.82357	1.40255	12.7659	2.12624	-0.01009	2.22238	3.99549	-3.4303	1.30409	0.927368	5.96852	-0.743843	-56.6503	3.49288	-10.7458	0.792527
170.818	2.75622	0.15483	-1.84034	46.2827	1.06556	12.0086	3.3457	2.72519	4.51271	-1.63618	4.81896	6.99741	1.51778	9.66076	2.2051	-0.258353	11.891	0.63248	-1.28833	1.20837	2.74694	-4.47097	0.198814	1.27084	5.11361	-0.971633	-57.1281	4.27309	-12.0762	0.246186
177.358	1.07127	-1.73046	-2.26197	45.0901	0.956644	10.4464	2.43353	1.874	2.77157	-3.23231	3.97576	6.09297	0.859367	7.26317	0.558702	-0.630157	10.8241	-0.093179	-1.55645	0.129058	2.29332	-4.99272	-1.21785	0.358558	5.45995	-1.72534	-58.1077	3.61067	-13.1971	-0.423871
183.902	1.54413	-0.958481	-2.23166	45.2384	-0.111349	10.3048	2.24523	1.8292	2.56797	-3.16021	3.46253	6.1266	0.382203	7.94554	1.45793	-0.759541	10.9565	-0.75513	-1.36353	0.188403	2.34925	-5.2182	-0.598492	0.545298	4.54477	-1.35122	-57.4315	2.77344	-12.6931	-0.586236
190.454	-1.51716	-3.4015	-6.32654	42.4971	-2.00045	6.73881	-0.398524	-1.00359	0.553978	-5.60555	0.487706	2.83962	-2.47855	5.15181	-1.81906	-3.53716	8.48857	-3.25594	-4.24714	-2.27888	-0.330606	-7.43726	-3.08826	-2.33826	3.68345	-4.08821	-60.1997	0.035411	-15.3644	-3.02744
197.003	-0.292334	-2.74426	-4.91441	43.4599	-1.3984	8.3743	0.973965	-0.211048	1.54088	-5.58595	1.79188	3.48412	-0.965783	6.12148	-1.01321	-2.19498	10.1541	-1.52326	-3.0671	-0.946189	0.918271	-5.72819	-2.42908	-0.504816	0.339619	-2.77773	-59.389	1.75468	-14.8653	-1.42915
