# Supplementary material for: Switching to the cyclic pentose phosphate pathway powers the oxidative burst in activated neutrophils
Source: Nat Metab. 2022 Mar 28;4(3):389–403. doi: 10.1038/s42255-022-00550-8 (PMC8964420; doi:10.1038/s42255-022-00550-8)
Supplement: Source Data Extended Data Fig. 2 — Statistical source data. [file 42255_2022_550_MOESM12_ESM.xlsx]

## Sheet: ExtendedData_2a
Ribose-5-phosphate
	100nM PMA+DPI		100nM PMA
M+0	0.471946	0.497455	0.972199	0.972106
M+1	0.400952	0.369177	0.026932	0.027027
M+2	0.126788	0.133067	7.13e-05	7.1e-05

## Sheet: ExtendedData_2b
Fructose-6-phosphate
	100nM PMA+DPI		100nM PMA
M+0	0.605186	0.630629	0.943985	0.936657
M+1	0.32138	0.292852	0.054472	0.061322
M+2	0.070566	0.072228	0.000311	0.000644
