# Supplementary material for: Switching to the cyclic pentose phosphate pathway powers the oxidative burst in activated neutrophils
Source: Nat Metab. 2022 Mar 28;4(3):389–403. doi: 10.1038/s42255-022-00550-8 (PMC8964420; doi:10.1038/s42255-022-00550-8)
Supplement: Source Data Extended Data Fig. 3 — Statistical source data [file 42255_2022_550_MOESM13_ESM.xlsx]

## Sheet: ExtendedData_3a
F6P		PMA+DPI			PMA
	M+0	0.552526	0.573178	0.568329	0.550354	0.649167	0.679502
	M+1	0.019894	0.025326	0.031428	0.221849	0.154891	0.168897
	M+2	0.33512	0.319163	0.304795	0.17618	0.155515	0.122412
	M+3	0.010132	0.012117	0.026642	0.035574	0.025094	0.023369
	M+4	0.081912	0.066603	0.068805	0.015267	0.014528	0.00582
FBP		PMA+DPI			PMA
	M+0	0.196648	0.26623	0.316683	0.60376	0.518802	0.599608
	M+1	0.025961	0.03361	0.040516	0.177336	0.178693	0.174741
	M+2	0.559031	0.489719	0.587938	0.174107	0.230989	0.177574
	M+3	0.022132	0.027576	0.038722	0.027992	0.033726	0.027634
	M+4	0.186884	0.175655	6.72e-05	0.015841	0.033906	0.01843
	M+5	0.00751			0.000497
3PG		PMA+DPI			PMA
	M+0	0.674637	0.596842	0.652459	0.83935	0.800353	0.852434
	M+1	0.036677	0.018737	0.022558	0.069688	0.092357	0.084101
	M+2	0.286547	0.380044	0.323723	0.090484	0.104193	0.062885
Lactate		PMA+DPI			PMA
	M+0	0.497113	0.517144	0.504027	0.819627	0.800366	0.81218
	M+1	0.018404	0.025182	0.024209	0.084646	0.048884	0.091824
	M+2	0.475808	0.450125	0.462115	0.093761	0.149662	0.094056
	M+3	0.008675	0.007549		0.001967	0.001089
R5P		PMA+DPI			PMA
	M+0	0.127017	0.230273	0.233896	0.315604	0.324507	0.35284
	M+1	0.379631	0.307912	0.251938	0.541932	0.507392	0.499916
	M+2	0.237246	0.260082	0.278139	0.103356	0.118089	0.108697
	M+3	0.123035	0.087929	0.096345	0.034234	0.044864	0.034398
	M+4	0.132984	0.113804	0.139682	0.004126	0.005147	0.004148
S7P		PMA+DPI			PMA
	M+0	0.172808	0.201713	0.218267	0.136234	0.128142	0.153609
	M+1	0.094294	0.091398	0.074901	0.374122	0.366914	0.381192
	M+2	0.368492	0.299523	0.322409	0.350374	0.350405	0.327815
	M+3	0.145781	0.15571	0.147494	0.105168	0.115038	0.104596
	M+4	0.161525	0.177738	0.206396	0.02787	0.033585	0.028058
	M+5	0.056572	0.073917	0.030533	0.004599	0.005916	0.00473

## Sheet: ExtendedData_3b
	PMA +DPI (30min.)		PMA 25min.		PMA 30min.		PMA 35min.
6PG	1		6.65688		4.77527		4.38686
Ribulose 5-phosphate	0.975367	1.02463	72.4354	70.1237	58.2646	56.4909	57.6861	59.3801
R5P	1		62.6996		59.7703		58.2788
S7P	1		97.8815		103.227		84.6158
G6P	1.01053	0.989471	0.508948	0.534158	0.446504	0.467398	0.459563	0.453281
F6P	0.941637	1.05836	1.13582	1.14511	1.14004	1.19981	1.17132	1.21801
DHAP	1.00371	0.99629	1.0155	1.08931	0.823563	0.837705	1.0403	0.99852
Lactate	1.01684	0.983157	0.652285	0.630806	0.654279	0.651155	0.700427	0.674156
IMP	0.967997	1.032	1.09263	1.17036	1.25339	1.33283	1.68236	1.75652
NADP+	0.892924	1.10708	15.0287	17.324	22.1298	23.0549	20.2253	22.9872
NADPH	0.986131	1.01387	0.037614	0.03284	0.025294	0.024803	0.031269	0.034467

## Sheet: ExtendedData_3c
F6P		M+0		M+1		M+2		M+3		M+4
	PMA +DPI	0.438228	0.455717	0.026211	0.01741	0.43312	0.435046	0.022887	0.01744	0.077796	0.069951
	PMA 25min	0.505862	0.49212	0.224829	0.218852	0.215832	0.234605	0.034989	0.034606	0.016915	0.017585
	PMA 30min	0.558193	0.584871	0.195425	0.184895	0.202881	0.186038	0.030286	0.028197	0.012743	0.015533
	PMA 35min	0.578346	0.564873	0.200183	0.191908	0.192722	0.207717	0.028047	0.024114	0.000252	0.010904
FBP		M+0	M+1	M+2	M+3	M+4
	PMA +DPI	0.241824	0.022682	0.51133	0.027874	0.184242
	PMA 25min	0.45957	0.159951	0.280704	0.036209	0.059319
	PMA 30min	0.504243	0.187093	0.234093	0.036811	0.034849
	PMA 35min	0.513176	0.190819	0.228207	0.035647	0.029401
6PG		M+0	M+1	M+2	M+3	M+4
	PMA +DPI	0.088675	0.113387	0.63782	0.04974	0.105397
	PMA 25min	0.117697	0.214716	0.577659	0.063691	0.025821
	PMA 30min	0.114224	0.190353	0.630192	0.040572	0.024219
	PMA 35min	0.116414	0.187222	0.640596	0.03441	0.0209
Ribulose-5-phosphate		M+0		M+1		M+2		M+3		M+4
	PMA +DPI	0.12229	0.136568	0.207151	0.240146	0.309782	0.289142	0.131684	0.135143	0.228869	0.198723
	PMA 25min	0.278511	0.26821	0.577485	0.590308	0.103186	0.099275	0.036469	0.038601	0.003389	0.002891
	PMA 30min	0.278006	0.279404	0.589247	0.586792	0.092697	0.095167	0.036265	0.034898	0.002919	0.003074
	PMA 35min	0.280505	0.288978	0.588299	0.582424	0.091022	0.088131	0.03671	0.036854	0.002787	0.003007
DHAP		M+0		M+1		M+2		M+3
	PMA +DPI	0.530935	0.529719	0.012482	0.016357	0.452364	0.447451	0.00422	0.006473
	PMA 25min	0.808506	0.811047	0.102254	0.094225	0.088756	0.092662	0.000485	0.002066
	PMA 30min	0.796066	0.820091	0.118158	0.096852	0.084993	0.081725	0.000783	0.001332
	PMA 35min	0.82139	0.81598	0.099934	0.105146	0.078154	0.078352	0.000523	0.000522
Lactate		M+0		M+1		M+2
	PMA +DPI	0.486924	0.48845	0.018309	0.019931	0.486506	0.48362
	PMA 25min	0.770671	0.767893	0.112042	0.111431	0.114671	0.117947
	PMA 30min	0.770769	0.776328	0.112056	0.106413	0.114941	0.115183
	PMA 35min	0.76856	0.767306	0.109197	0.111258	0.120138	0.119004
R5P		M+0	M+1	M+2	M+3	M+4
	PMA +DPI	0.147894	0.250326	0.292735	0.140706	0.167992
	PMA 25min	0.263884	0.599586	0.094474	0.038124	0.003398
	PMA 30min	0.279806	0.588946	0.092601	0.035034	0.003012
	PMA 35min	0.279583	0.588376	0.090857	0.037616	0.002959
S7P		M+0	M+1	M+2	M+3	M+4	M+5	M+7
	PMA +DPI	0.22899	0.057413	0.338993	0.129125	0.161164	0.083882	0.000382
	PMA 25min	0.092267	0.361447	0.409482	0.100284	0.030827	0.004802	0.000467
	PMA 30min	0.101876	0.3593	0.411399	0.095095	0.028008	0.003894	0.000232
	PMA 35min	0.110874	0.366431	0.398758	0.092839	0.02557	0.004429	0.000658

## Sheet: ExtendedData_3d
			Mean	Upper Limit	Lower Limit
G6PD	PMA +DPI	DonorM	6.6218	11.8877	1.5101
		DonorG	9.6261	16.1566	4.0329
		DonorT	8.6596	15.1752	2.6855
	PMA	DonorR	273.071	303.528	252.873
		DonorJ	209.616	249.511	187.529
		DonorM	288.578	302.807	244.929
		DonorG	220.975	234.575	207.848
		DonorT	194.512	209.341	180.404
GPI	PMA +DPI	DonorM	101.212	110.21	90.2095
		DonorG	110.199	121.03	99.7459
		DonorT	102.684	112.235	93.3119
	PMA	DonorR	-157.498	-139.506	-203.655
		DonorJ	-91.0258	-66.6631	-149.608
		DonorM	-188.578	-120.416	-202.764
		DonorG	-112.893	-97.9253	-130.572
		DonorT	-89.9202	-72.5357	-108.8
PFK	PMA +DPI	DonorM	105.626	112.008	98.0598
		DonorG	116.616	124.478	109.485
		DonorT	108.457	114.898	102.804
	PMA	DonorR	24.5492	31.855	-1.2416
		DonorJ	48.7184	60.2035	16.7855
		DonorM	3.8076	42.9569	-0.9674
		DonorG	34.4235	41.7291	24.4458
		DonorT	39.7542	49.2991	30.407
GAPDH	PMA +DPI	DonorM	213.46	225.173	199.14
		DonorG	236.441	248.311	223.406
		DonorT	219.8	231.469	209.946
	PMA	DonorR	140.122	151.274	98.7404
		DonorJ	167.309	184.547	116.76
		DonorM	103.808	168.731	99.0627
		DonorG	142.505	154.592	125.872
		DonorT	144.346	160.91	130.401
