# Supplementary material for: Switching to the cyclic pentose phosphate pathway powers the oxidative burst in activated neutrophils
Source: Nat Metab. 2022 Mar 28;4(3):389–403. doi: 10.1038/s42255-022-00550-8 (PMC8964420; doi:10.1038/s42255-022-00550-8)
Supplement: Source Data Extended Data Fig. 4 — Statistical source data. [file 42255_2022_550_MOESM14_ESM.xlsx]

## Sheet: Extended_Data_4a
OCR (pmol/min)
WT	TKT KO	TALDO KO
32.4067	4.25253	19.2581
32.5684	17.8462	20.4262
51.676	18.4093	23.7136
40.3409	24.6568	19.386
64.9491	17.3376	44.2672
30.3538	24.7235	27.3836
AUC
WT	TKT KO	TALDO KO
1326	61.99	368.3
1044	153.6	542.5
1513	334.8	354.8
687	202.2	1007
935.2	669.9	593.9
2150	221.7	754.2

## Sheet: Extended_Data_4c
G6P		TNFa +DPI				TNFa						Zym+DPI				Zym						PsA+DPI			PsA
	M+0	0.115691	0.152561	0.172313	0.147957	0.139318	0.160901	0.228161	0.174709		M+0	0.177041	0.303	0.236139	0.213481	0.240638	0.343339	0.250692	0.330011		M+0	0.132378	0.118306	0.292089	0.361157	0.275841	0.423847
	M+1	0.014993	0.020502	0.016416	0.032851	0.027642	0.038846	0.181023	0.068921		M+1	0.024812	5.58e-07	0.044753	0.031559	0.133097	0.201027	0.190528	0.169684		M+1	0.037631	0.030212	0.050847	0.177209	0.211984	0.131289
	M+2	0.643235	0.635457	0.6329	0.640432	0.606379	0.602232	0.460898	0.549839		M+2	0.640452	0.646653	0.571338	0.638704	0.50455	0.415808	0.456833	0.431239		M+2	0.661224	0.566515	0.48781	0.391557	0.38549	0.334025
	M+3	0.031821	0.042698	0.033254	0.034954	0.044047	0.039137	0.050992	0.063624		M+3	0.027761	0.008779	0.039751	0.017537	0.042716	0.016956	0.045316	0.039614		M+3	0.033685	0.054863	0.041519	0.03598	0.058788	0.04654
	M+4	0.166318	0.148684	0.136422	0.140471	0.15466	0.148715	0.074359	0.126461		M+4	0.116765	0.036582	0.104365	0.096245	0.072328	0.022466	0.054325	0.025841		M+4	0.122764	0.203221	0.106673	0.033473	0.054409	0.056191
	M+5	0.027943	9.85e-05	0.008695	0.003335	0.027954	0.010169	0.004566	0.016446		M+5	0.01317	0.004985	0.003654	0.002474	0.006672	0.000404	0.002307	0.003611		M+5	0.01186	0.023817	0.019824	0.000204	0.012374	0.007651
	M+6	0	0	0	0	0	0	0	0		M+6	0	0	0	0	0	0	0	0		M+6	0	0.003066	0	0	0.001114	0
DHAP		TNFa +DPI				TNFa						Zym+DPI				Zym						PsA+DPI			PsA
	M+0	0.497502	0.505878	0.479762	0.53349	0.503457	0.524219	0.658621	0.594869		M+0	0.514648	0.517003	0.468821	0.522331	0.743326	0.841712	0.792174	0.833668		M+0	0.51039	0.551409	0.601631	0.78882	0.856874	0.756062
	M+1	0.013534	0.011973	0.014007	0.010837	0.014961	0.02515	0.057072	0.042067		M+1	0.01656	0.016274	0.013893	0.015345	0.033375	0.041374	0.046427	0.042937		M+1	0.019382	0.019259	0.028919	0.085867	0.043089	0.054257
	M+2	0.469349	0.466351	0.496888	0.451703	0.468143	0.432491	0.276947	0.359241		M+2	0.460972	0.458222	0.509723	0.460315	0.215649	0.116223	0.159113	0.123016		M+2	0.461193	0.413434	0.363881	0.122635	0.095717	0.189455
	M+3	0.019615	0	0.009344	0.00397	0.013438	0	0.00736	0.003823		M+3	0.007819	0	0.007563	0.002008	0.00765	0	0.002286	0.000379		M+3	0.009035	0.015898		0.002678	0.00432
Lactate		TNFa +DPI				TNFa						Zym+DPI				Zym						PsA+DPI			PsA
	M+0	0.470151	0.477093	0.476732	0.49163	0.480707	0.509722	0.623125	0.562219		M+0	0.47544	0.479075	0.471731	0.49211	0.686202	0.884281	0.712379	0.770844		M+0	0.460462	0.496346	0.547247	0.711862	0.803446	0.664633
	M+1	0.014939	0.008973	0.007359	0.010821	0.018091	0.010786	0.049961	0.040843		M+1	0.019943	0.008517	0.018297	0.009548	0.049498	0.043249	0.058769	0.049463		M+1	0.021392	0.029843	0.026199	0.079305	0.043132	0.072899
	M+2	0.486984	0.495839	0.500601	0.484898	0.473264	0.458689	0.315773	0.385237		M+2	0.485884	0.503204	0.496104	0.492304	0.253726	0.07219	0.222032	0.175018		M+2	0.500646	0.453856	0.409826	0.203036	0.146381	0.256666
	M+3	0.027925	0.018096	0.015309	0.012651	0.027938	0.020802	0.011141	0.011701		M+3	0.018733	0.009204	0.013868	0.006038	0.010573	0.000279	0.00682	0.004675		M+3	0.0175	0.019955		0.005797	0.007041
Ribulose-5-phosphate		TNFa +DPI				TNFa						Zym+DPI				Zym						PsA+DPI			PsA
	M+0	0.108568	0.09759	0.433672	0.317233	0.152315	0.164298	0.255156	0.263956		M+0	0.11403	0.111113	0.077216	0.141821	0.283441	0.323715	0.257979	0.313847		M+0	0.158191	0.15536	0.339031	0.263715	0.365094	0.313383
	M+1	0.285244	0.439502	0.210381	1.44e-05	0.411037	0.536612	0.589386	0.551854		M+1	0.282379	0.304204	0.203656	0.251972	0.591614	0.584811	0.598588	0.584228		M+1	0.184094	0.088727	0.266848	0.5847	0.528835	0.528264
	M+2	0.267399	0.385991	1.93e-06	0.365345	0.213564	0.140251	0.102116	0.111981		M+2	0.260297	0.244362	0.337401	0.29376	0.077902	0.06594	0.085946	0.07415		M+2	0.315734	0.427251	0.155927	0.098099	0.077065	0.094031
	M+3	0.117673	2.05e-06	0.127031	0.07724	0.088082	0.080859	0.0418	0.047535		M+3	0.159747	0.156939	0.128643	0.113282	0.038783	0.022846	0.050438	0.024686		M+3	0.13682	0.073727	0.132868	0.047914	0.024088	0.058292
	M+4	0.221116	0.076915	0.228846	0.240166	0.135001	0.077981	0.011051	0.024673		M+4	0.183234	0.183067	0.252892	0.199165	0.007752	0.002156	0.006407	0.003089		M+4	0.204893	0.249949	0.105151	0.004892	0.004208	0.005526
																					M+5	0	0.004985	0	0	0.00071	0
