# Supplementary material for: Switching to the cyclic pentose phosphate pathway powers the oxidative burst in activated neutrophils
Source: Nat Metab. 2022 Mar 28;4(3):389–403. doi: 10.1038/s42255-022-00550-8 (PMC8964420; doi:10.1038/s42255-022-00550-8)
Supplement: Source Data Extended Data Fig. 5 — Statistical source data. [file 42255_2022_550_MOESM15_ESM.xlsx]

## Sheet: Extended_Data_5a
Lactate
1,2-13C2 glucose Labeling Enrichment
	PMA Dose:	M+0		M+1		M+2		M+3
DonorT	2nM +DPI	0.53233	0.53125	0.019501	0.020588	0.438966	0.44029	0.009203	0.007872
DonorT	10nM +DPI	0.531343	0.51706	0.026878	0.027451	0.432757	0.445519	0.009022	0
DonorG	20nM +DPI	0.51536	0.50884	0.025839	0.02523	0.449513	0.455307	0	0
DonorT	100nM +DPI	0.519509	0.51478	0.02455	0.025814	0.448663	0.451586	0.007279	0.00782
DonorG	100nM +DPI	0.504096	0.503958	0.024671	0.023747	0.461857	0.462372	0	0
DonorG	1000nM +DPI	0.501901	0.508344	0.022316	0.023112	0.468046	0.460084	0	0
DonorT	2nM	0.532107	0.530654	0.013542	0.014313	0.451302	0.451508	0.003049	0.003525
DonorG	2nM	0.600973	0.602589	0.051479	0.040535	0.344151	0.352929	0.003397	0.003947
DonorT	10nM	0.71001	0.706117	0.099104	0.098748	0.188792	0.193107	0.002094	0.002027
DonorG	10nM	0.801148	0.809996	0.091954	0.085343	0.103838	0.102465	0.00306	0.002195
DonorG	20nM	0.772762	0.771601	0.103194	0.100812	0.121338	0.125265	0	0
DonorG	50nM	0.844707	0.829927	0.078261	0.093858	0.07444	0.073824	0.002593	0.00239
DonorT	100nM	0.757125	0.755233	0.095905	0.097768	0.14436	0.144828	0	0
DonorG	100nM	0.812954	0.811406	0.09445	0.089197	0.0907	0.097413	0	0
DonorG	1000nM	0.772494	0.769374	0.104067	0.107727	0.120577	0.12092	0	0

## Sheet: Extended_Data_5c
	Unstimulated		Stimulated
NADP + G6P	1.00466	0.995345	0.84217	0.734865
NADP + F6P	1.01058	0.985188	0.759328	0.746463

## Sheet: Extended_Data_5d
NADPH\NADP+
Unstim.	fmlp	Zym +DPI	Zym	TNFa +DPI	TNFa		PsA +DPI	PsA
4.92349	0.098501	7.02107	0.213868	8.24986	0		12.1328	0.187349
4.09441	0	6.07702	0.15409	10.2328	0		10.9192	0.189296

## Sheet: Extended_Data_5e
6PG	Unstim.	Unstim. +PMS	PMA +DPI	PMA +DPI +PMS
	0.667528	7.01725	0.979888	7.77325
	1.33247	9.08085	0.869723	8.34321
Ribulose-5-phosphate	Unstim.	Unstim. +PMS	PMA +DPI	PMA +DPI +PMS
	0.945674	3.97623	0.489098	2.06991
	1.05433	4.41093	0.507892	2.31484
Ribose-5-phosphate	Unstim.	Unstim. +PMS	PMA +DPI	PMA +DPI +PMS
	0.606536	5.45137	1.50436	4.17075
	1.39346	5.28946	1.57965	3.90377
Sedoheptulose-7-phosphate	Unstim.	Unstim. +PMS	PMA +DPI	PMA +DPI +PMS
	1	5.55455	0.417853	2.43906
NADP+	Unstim.	Unstim. +PMS	PMA +DPI	PMA +DPI +PMS
	0.966594	3.4938	0.480837	3.22274
	1.03341	3.58954	0.457741	3.29264
NADPH	Unstim.	Unstim. +PMS	PMA +DPI	PMA +DPI +PMS
	1.00371	0	1.52474	0
	0.99629	0	1.4778	0

## Sheet: Extended Data_5f
	Unstimulated	PMA Stimulated
FBP	0.839726	0.877752
	1.16027	0.906952
DHAP	0.996962	0.739339
	1.00304	0.53997
