# Supplementary material for: Switching to the cyclic pentose phosphate pathway powers the oxidative burst in activated neutrophils
Source: Nat Metab. 2022 Mar 28;4(3):389–403. doi: 10.1038/s42255-022-00550-8 (PMC8964420; doi:10.1038/s42255-022-00550-8)
Supplement: Source Data Extended Data Fig. 6 — Statistical source data. [file 42255_2022_550_MOESM17_ESM.xlsx]

## Sheet: Sheet1
	CTRL		PMA
DonorL	0.1023	0	0.3588	0.3981
DonorG	0	0.0785	0.3191	0.2108
